# Supplementary material for: Short, enantioselective, gram-scale synthesis of (−)-zephyranthine
Source: Chem Sci. 2021 Jun 21;12(27):9452–7. doi: 10.1039/d1sc03147c (PMC8278928; doi:10.1039/d1sc03147c)
Supplement: SC-012-D1SC03147C-s002 [file SC-012-D1SC03147C-s002.cif]

# Electronic Supplementary Material (ESI) for Chemical Science.
# This journal is © The Royal Society of Chemistry 2021

####################################################################### 
# 
# This file contains crystal structure data downloaded from the 
# Cambridge Structural Database (CSD) hosted by the Cambridge 
# Crystallographic Data Centre (CCDC).
# 
# Full information about CCDC data access policies and citation 
# guidelines are available at http://www.ccdc.cam.ac.uk/access/V1 
# 
# Audit and citation data items may have been added by the CCDC. 
# Please retain this information to preserve the provenance of 
# this file and to allow appropriate attribution of the data. 
# 
#######################################################################

data_zhb_zyx2
_database_code_depnum_ccdc_archive 'CCDC 2019555'
loop_
_audit_author_name
_audit_author_address
'Zhao yuxaing'
;YunNan university
China
;
_audit_update_record             
;
2021-01-26 deposited with the CCDC.	2021-06-14 downloaded from the CCDC.
;
_chemical_name_systematic        ?
_chemical_name_common            ?
_chemical_formula_moiety         'C31 H35 N O12'
_chemical_formula_sum            'C31 H35 N O12'
_chemical_formula_iupac          ?
_chemical_formula_weight         613.60
_chemical_absolute_configuration ad

_chemical_melting_point          ?

_space_group_crystal_system      orthorhombic
_space_group_name_H-M_alt        'P 21 21 21'
_space_group_name_Hall           'P 2ac 2ab'
loop_
_space_group_symop_operation_xyz
'x, y, z'
'x+1/2, -y+1/2, -z'
'-x, y+1/2, -z+1/2'
'-x+1/2, -y, z+1/2'

_cell_length_a                   10.3885(2)
_cell_length_b                   14.7402(4)
_cell_length_c                   19.0069(5)
_cell_angle_alpha                90
_cell_angle_beta                 90
_cell_angle_gamma                90
_cell_volume                     2910.50(12)
_cell_formula_units_Z            4
_cell_measurement_reflns_used    9911
_cell_measurement_theta_min      4.8513
_cell_measurement_theta_max      72.3713
_cell_measurement_temperature    100.(2)

_exptl_crystal_description       prism
_exptl_crystal_colour            'clear light colourless'
_exptl_crystal_size_max          0.420
_exptl_crystal_size_mid          0.250
_exptl_crystal_size_min          0.150
_exptl_crystal_density_diffrn    1.400
_exptl_crystal_density_meas      ?
_exptl_crystal_density_method    'not measured'
_exptl_crystal_F_000             1296

_exptl_absorpt_coefficient_mu    0.911
_exptl_absorpt_correction_type   Multi-Scan
_exptl_absorpt_process_details   
;
SADABS-2016/2 - Bruker AXS area detector scaling and absorption correction
;
_exptl_absorpt_correction_T_min  0.70
_exptl_absorpt_correction_T_max  0.88

_exptl_special_details           
;
;

_diffrn_ambient_temperature      100.(2)

_diffrn_source                   'Ius Diamond'
_diffrn_source_type              Microfocus

_diffrn_radiation_type           'Cu K\a'
_diffrn_radiation_wavelength     1.54178
_diffrn_radiation_monochromator  'Helixos MX multilayer Optic'

_diffrn_measurement_device_type  'Bruker D8 QUEST PHOTON II'
_diffrn_measurement_method       ?

_diffrn_detector_area_resol_mean 7.3910

_diffrn_reflns_number            28664
_diffrn_reflns_av_R_equivalents  0.0409
_diffrn_reflns_av_unetI/netI     0.0279
_diffrn_reflns_theta_min         4.85
_diffrn_reflns_theta_max         72.37
_diffrn_reflns_theta_full        72.37
_diffrn_measured_fraction_theta_max 0.998
_diffrn_measured_fraction_theta_full 0.998
_diffrn_reflns_limit_h_min       -12
_diffrn_reflns_limit_h_max       12
_diffrn_reflns_limit_k_min       -18
_diffrn_reflns_limit_k_max       14
_diffrn_reflns_limit_l_min       -21
_diffrn_reflns_limit_l_max       23

_refine_special_details          
;
;

_reflns_number_total             5759
_reflns_number_gt                5687
_reflns_threshold_expression     'I > 2\s(I)'

_refine_ls_structure_factor_coef Fsqd
_refine_ls_matrix_type           full
_refine_ls_R_factor_all          0.0260
_refine_ls_R_factor_gt           0.0256
_refine_ls_wR_factor_gt          0.0631
_refine_ls_wR_factor_ref         0.0635
_refine_ls_goodness_of_fit_ref   1.074
_refine_ls_restrained_S_all      1.074
_refine_ls_number_reflns         5759
_refine_ls_number_parameters     400
_refine_ls_number_restraints     0
_refine_ls_number_constraints    ?
_refine_ls_hydrogen_treatment    constr
_refine_ls_weighting_scheme      calc
_refine_ls_weighting_details     
'w=1/[\s^2^(Fo^2^)+(0.0307P)^2^+0.5221P] where P=(Fo^2^+2Fc^2^)/3'

_atom_sites_solution_hydrogens   geom
_atom_sites_solution_primary     ?
_atom_sites_solution_secondary   ?

_refine_ls_shift/su_max          0.001
_refine_ls_shift/su_mean         0.000
_refine_diff_density_max         0.210
_refine_diff_density_min         -0.198
_refine_ls_extinction_method     none
_refine_ls_extinction_coef       ?
_refine_ls_abs_structure_details 
;

Flack x determined using 2448 quotients [(I+)-(I-)]/[(I+)+(I-)]
(Parsons, Flack and Wagner, Acta Cryst. B69 (2013) 249-259).
;
_refine_ls_abs_structure_Flack   0.06(4)

loop_
_atom_type_symbol
_atom_type_description
_atom_type_scat_dispersion_real
_atom_type_scat_dispersion_imag
_atom_type_scat_source
C C 0.0181 0.0091 'International Tables Vol C Tables 4.2.6.8 and 6.1.1.4'
H H 0.0000 0.0000 'International Tables Vol C Tables 4.2.6.8 and 6.1.1.4'
O O 0.0492 0.0322 'International Tables Vol C Tables 4.2.6.8 and 6.1.1.4'
N N 0.0311 0.0180 'International Tables Vol C Tables 4.2.6.8 and 6.1.1.4'

_computing_data_collection       'Bruker Instrument Service vV6.2.9'
_computing_cell_refinement       'SAINT V8.38A (Bruker AXS Inc., 2017)'
_computing_data_reduction        'SAINT V8.38A (Bruker AXS Inc., 2017)'
_computing_structure_solution    'SHELXT 2014/5 (Sheldrick, 2014)'
_computing_structure_refinement  'SHELXL-2017/1 (Sheldrick, 2017)'
_computing_molecular_graphics    'shelXle (C.B. Huebschle, rev 882)'
_computing_publication_material  ?

loop_
_atom_site_type_symbol
_atom_site_label
_atom_site_fract_x
_atom_site_fract_y
_atom_site_fract_z
_atom_site_U_iso_or_equiv
_atom_site_adp_type
_atom_site_calc_flag
_atom_site_refinement_flags_adp
_atom_site_refinement_flags_occupancy
_atom_site_refinement_flags_posn
_atom_site_occupancy
_atom_site_disorder_assembly
_atom_site_disorder_group
O O1 0.52399(12) 0.76116(8) 0.74056(6) 0.0178(2) Uani d . . . 1 . .
O O2 0.87523(10) 0.52244(7) 0.52506(6) 0.0157(2) Uani d . . . 1 . .
N N2 0.69713(13) 0.81494(9) 0.48886(7) 0.0127(3) Uani d . . . 1 . .
O O3 0.18959(12) 0.51123(8) 0.32263(7) 0.0230(3) Uani d . . . 1 . .
O O4 0.83804(14) 0.46850(8) 0.38911(7) 0.0271(3) Uani d . . . 1 . .
O O5 0.78571(13) 0.58945(8) 0.32345(6) 0.0216(3) Uani d . . . 1 . .
O O6 0.71836(12) 0.42009(8) 0.54559(7) 0.0241(3) Uani d . . . 1 . .
O O7 0.51906(11) 0.61648(7) 0.68935(6) 0.0163(2) Uani d . . . 1 . .
O O8 0.81254(11) 0.80107(8) 0.48088(6) 0.0185(2) Uani d . . . 1 . .
O O9 0.65066(12) 0.88969(7) 0.50084(7) 0.0213(3) Uani d . . . 1 . .
O O10 0.28795(11) 0.44670(7) 0.41968(7) 0.0192(2) Uani d . . . 1 . .
O O11 0.52969(12) 0.82786(8) 0.34374(6) 0.0202(3) Uani d . . . 1 . .
O O12 0.44616(14) 0.77933(9) 0.24008(7) 0.0247(3) Uani d . . . 1 . .
C C1 0.4744(2) 0.78221(13) 0.86244(10) 0.0291(4) Uani d . . . 1 . .
H H22 0.489112 0.847705 0.858681 0.044 Uiso calc U . R 1 . .
H H21 0.49522 0.761952 0.910212 0.044 Uiso calc U . R 1 . .
H H1 0.383865 0.768856 0.852278 0.044 Uiso calc U . R 1 . .
C C2 0.55875(18) 0.73329(12) 0.81049(9) 0.0218(4) Uani d . . . 1 . .
H H23 0.650266 0.74791 0.819586 0.026 Uiso calc U . R 1 . .
H H20 0.547253 0.666931 0.815474 0.026 Uiso calc U . R 1 . .
C C3 0.57743(16) 0.70362(10) 0.68949(9) 0.0148(3) Uani d . . . 1 . .
H H14 0.670505 0.695285 0.701262 0.018 Uiso calc U . R 1 . .
C C4 0.57028(15) 0.75135(10) 0.61842(8) 0.0142(3) Uani d . . . 1 . .
H H24 0.629283 0.804088 0.618536 0.017 Uiso calc U . R 1 . .
H H25 0.481742 0.774219 0.610909 0.017 Uiso calc U . R 1 . .
C C5 0.60680(14) 0.68748(10) 0.55782(8) 0.0122(3) Uani d . . . 1 . .
H H13 0.538374 0.639837 0.555755 0.015 Uiso calc U . R 1 . .
C C6 0.73386(15) 0.63792(10) 0.57158(9) 0.0149(3) Uani d . . . 1 . .
H H12 0.800298 0.682781 0.585145 0.018 Uiso calc U . R 1 . .
H H11 0.722265 0.595586 0.611519 0.018 Uiso calc U . R 1 . .
C C7 0.77970(14) 0.58615(10) 0.50917(9) 0.0143(3) Uani d . . . 1 . .
C C8 0.83098(16) 0.43731(10) 0.54100(9) 0.0153(3) Uani d . . . 1 . .
C C9 0.93880(16) 0.37238(10) 0.55136(9) 0.0148(3) Uani d . . . 1 . .
C C10 0.90824(16) 0.28027(11) 0.55724(9) 0.0167(3) Uani d . . . 1 . .
H H10 0.820952 0.26106 0.556714 0.02 Uiso calc U . R 1 . .
C C11 1.00650(18) 0.21736(10) 0.56384(9) 0.0185(3) Uani d . . . 1 . .
H H7 0.986318 0.1546 0.566584 0.022 Uiso calc U . R 1 . .
C C12 1.13396(17) 0.24493(11) 0.56648(9) 0.0188(3) Uani d . . . 1 . .
H H2 1.200541 0.201272 0.571689 0.023 Uiso calc U . R 1 . .
C C13 0.16856(17) 0.45241(12) 0.38187(10) 0.0237(4) Uani d . . . 1 . .
H H3 0.100197 0.477371 0.412565 0.028 Uiso calc U . R 1 . .
H H35 0.141637 0.391468 0.365666 0.028 Uiso calc U . R 1 . .
C C14 0.29911(16) 0.55897(11) 0.33923(9) 0.0163(3) Uani d . . . 1 . .
C C15 0.35037(16) 0.63272(11) 0.30511(9) 0.0171(3) Uani d . . . 1 . .
H H34 0.310596 0.657737 0.264501 0.02 Uiso calc U . R 1 . .
C C16 0.46451(15) 0.66962(10) 0.33301(8) 0.0144(3) Uani d . . . 1 . .
C C17 0.52452(15) 0.63093(10) 0.39168(8) 0.0127(3) Uani d . . . 1 . .
C C18 0.64528(14) 0.67287(10) 0.42384(8) 0.0121(3) Uani d . . . 1 . .
H H27 0.685885 0.712079 0.387084 0.014 Uiso calc U . R 1 . .
C C19 0.74221(14) 0.59981(10) 0.44343(9) 0.0138(3) Uani d . . . 1 . .
C C20 0.79438(15) 0.54386(11) 0.38428(9) 0.0164(3) Uani d . . . 1 . .
C C21 0.8380(2) 0.54289(14) 0.26287(10) 0.0280(4) Uani d . . . 1 . .
H H5 0.932033 0.54047 0.266643 0.042 Uiso calc U . R 1 . .
H H4 0.813926 0.57559 0.21995 0.042 Uiso calc U . R 1 . .
H H6 0.803516 0.481057 0.260965 0.042 Uiso calc U . R 1 . .
C C22 1.16428(17) 0.33676(11) 0.56148(9) 0.0195(3) Uani d . . . 1 . .
H H9 1.25157 0.355786 0.563548 0.023 Uiso calc U . R 1 . .
C C23 1.06691(16) 0.40050(11) 0.55348(9) 0.0171(3) Uani d . . . 1 . .
H H8 1.087521 0.463079 0.549456 0.021 Uiso calc U . R 1 . .
C C24 0.38295(16) 0.61551(12) 0.67762(10) 0.0193(3) Uani d . . . 1 . .
H H18 0.358306 0.664611 0.644736 0.023 Uiso calc U . R 1 . .
H H19 0.336435 0.624714 0.72252 0.023 Uiso calc U . R 1 . .
C C25 0.3496(2) 0.52400(13) 0.64659(10) 0.0275(4) Uani d . . . 1 . .
H H15 0.399741 0.514309 0.60358 0.041 Uiso calc U . R 1 . .
H H16 0.257528 0.522154 0.635367 0.041 Uiso calc U . R 1 . .
H H17 0.369794 0.476242 0.680715 0.041 Uiso calc U . R 1 . .
C C26 0.60667(14) 0.73491(10) 0.48598(8) 0.0118(3) Uani d . . . 1 . .
H H26 0.517852 0.758293 0.476902 0.014 Uiso calc U . R 1 . .
C C28 0.47126(15) 0.55338(10) 0.42416(8) 0.0140(3) Uani d . . . 1 . .
H H28 0.512284 0.525018 0.463039 0.017 Uiso calc U . R 1 . .
C C29 0.35787(16) 0.52068(10) 0.39727(9) 0.0153(3) Uani d . . . 1 . .
C C30 0.52271(16) 0.75141(11) 0.29689(8) 0.0174(3) Uani d . . . 1 . .
H H29 0.611001 0.736021 0.279652 0.021 Uiso calc U . R 1 . .
C C31 0.50212(19) 0.90719(12) 0.30234(10) 0.0242(4) Uani d . . . 1 . .
H H33 0.574083 0.951112 0.304658 0.029 Uiso calc U . R 1 . .
H H32 0.422433 0.937248 0.318854 0.029 Uiso calc U . R 1 . .
C C32 0.4856(2) 0.87102(12) 0.22824(10) 0.0255(4) Uani d . . . 1 . .
H H30 0.418885 0.905425 0.202293 0.031 Uiso calc U . R 1 . .
H H31 0.567481 0.87359 0.201713 0.031 Uiso calc U . R 1 . .

loop_
_atom_site_aniso_label
_atom_site_aniso_U_11
_atom_site_aniso_U_22
_atom_site_aniso_U_33
_atom_site_aniso_U_12
_atom_site_aniso_U_13
_atom_site_aniso_U_23
O1 0.0232(6) 0.0178(6) 0.0124(5) 0.0008(5) -0.0004(5) -0.0009(4)
O2 0.0106(5) 0.0115(5) 0.0251(6) 0.0019(4) -0.0010(5) 0.0022(4)
N2 0.0136(6) 0.0124(6) 0.0120(6) -0.0001(5) -0.0010(5) 0.0009(5)
O3 0.0189(6) 0.0231(6) 0.0270(7) -0.0066(5) -0.0075(5) -0.0018(5)
O4 0.0347(7) 0.0191(6) 0.0276(7) 0.0101(5) 0.0029(6) -0.0033(5)
O5 0.0261(6) 0.0203(6) 0.0185(6) 0.0049(5) 0.0064(5) -0.0027(5)
O6 0.0137(6) 0.0191(6) 0.0395(8) -0.0006(5) 0.0020(5) 0.0041(5)
O7 0.0164(6) 0.0138(5) 0.0188(5) -0.0005(4) -0.0019(5) 0.0022(4)
O8 0.0115(5) 0.0210(6) 0.0229(6) -0.0032(4) 0.0012(5) -0.0019(5)
O9 0.0237(6) 0.0102(5) 0.0301(7) 0.0023(5) -0.0012(5) -0.0005(5)
O10 0.0157(5) 0.0134(5) 0.0285(6) -0.0049(4) -0.0015(5) 0.0004(5)
O11 0.0286(7) 0.0149(5) 0.0170(6) -0.0014(5) -0.0020(5) 0.0019(5)
O12 0.0342(7) 0.0222(6) 0.0175(6) -0.0034(5) -0.0065(5) 0.0056(5)
C1 0.0457(12) 0.0237(9) 0.0180(8) -0.0032(8) 0.0051(8) -0.0021(7)
C2 0.0247(9) 0.0269(8) 0.0139(8) -0.0032(7) -0.0017(7) 0.0020(7)
C3 0.0148(7) 0.0150(7) 0.0146(7) -0.0004(6) -0.0008(6) -0.0009(6)
C4 0.0152(7) 0.0123(7) 0.0150(8) -0.0005(6) 0.0006(6) 0.0004(6)
C5 0.0102(7) 0.0128(7) 0.0135(7) -0.0001(5) -0.0002(6) 0.0003(6)
C6 0.0131(7) 0.0149(7) 0.0167(8) 0.0019(6) -0.0015(6) 0.0016(6)
C7 0.0092(6) 0.0113(7) 0.0225(8) 0.0000(6) -0.0002(6) 0.0013(6)
C8 0.0143(7) 0.0138(7) 0.0179(8) -0.0011(6) -0.0002(6) 0.0000(6)
C9 0.0166(8) 0.0131(7) 0.0146(7) 0.0012(6) -0.0009(6) 0.0006(6)
C10 0.0174(8) 0.0154(7) 0.0174(8) -0.0034(6) -0.0010(6) 0.0013(6)
C11 0.0267(9) 0.0105(7) 0.0184(8) -0.0004(6) -0.0013(7) 0.0016(6)
C12 0.0221(8) 0.0157(7) 0.0184(8) 0.0061(6) -0.0013(6) 0.0014(6)
C13 0.0187(8) 0.0237(8) 0.0287(10) -0.0073(7) -0.0039(7) -0.0021(7)
C14 0.0126(7) 0.0173(7) 0.0191(8) -0.0001(6) -0.0014(6) -0.0069(6)
C15 0.0182(8) 0.0172(7) 0.0158(8) 0.0015(6) -0.0019(7) -0.0030(6)
C16 0.0142(7) 0.0140(7) 0.0149(7) 0.0015(6) 0.0020(6) -0.0025(6)
C17 0.0118(7) 0.0123(7) 0.0141(7) 0.0013(6) 0.0017(6) -0.0036(6)
C18 0.0108(7) 0.0118(6) 0.0137(7) 0.0008(6) 0.0009(6) -0.0003(6)
C19 0.0094(7) 0.0116(7) 0.0205(8) -0.0005(6) 0.0013(6) -0.0011(6)
C20 0.0121(7) 0.0163(7) 0.0208(8) -0.0003(6) 0.0016(6) -0.0023(6)
C21 0.0333(10) 0.0290(9) 0.0217(9) 0.0042(8) 0.0098(8) -0.0072(7)
C22 0.0155(8) 0.0181(7) 0.0249(9) 0.0009(6) -0.0011(7) 0.0015(7)
C23 0.0169(8) 0.0131(7) 0.0213(8) -0.0001(6) -0.0007(6) 0.0012(6)
C24 0.0164(8) 0.0206(8) 0.0208(8) -0.0021(6) -0.0003(6) 0.0030(7)
C25 0.0282(10) 0.0281(9) 0.0263(9) -0.0104(8) -0.0015(8) -0.0008(8)
C26 0.0094(6) 0.0115(7) 0.0144(8) -0.0003(5) 0.0005(6) -0.0014(6)
C28 0.0139(7) 0.0127(7) 0.0153(7) 0.0016(6) -0.0002(6) -0.0010(6)
C29 0.0149(8) 0.0112(7) 0.0198(8) -0.0001(6) 0.0034(6) -0.0035(6)
C30 0.0197(8) 0.0180(7) 0.0147(7) -0.0007(6) 0.0001(6) -0.0003(6)
C31 0.0321(9) 0.0164(8) 0.0242(9) -0.0013(7) 0.0020(8) 0.0058(7)
C32 0.0324(10) 0.0218(8) 0.0225(9) -0.0008(7) 0.0001(8) 0.0089(7)

_geom_special_details            
;

All esds (except the esd in the dihedral angle between two l.s. planes)
are estimated using the full covariance matrix.  The cell esds are taken
into account individually in the estimation of esds in distances, angles
and torsion angles; correlations between esds in cell parameters are only
used when they are defined by crystal symmetry.  An approximate (isotropic)
treatment of cell esds is used for estimating esds involving l.s. planes.
;

loop_
_geom_bond_atom_site_label_1
_geom_bond_atom_site_label_2
_geom_bond_site_symmetry_2
_geom_bond_distance
_geom_bond_publ_flag
O1 C3 . 1.4036(19) ?
O1 C2 . 1.437(2) ?
O2 C8 . 1.3704(19) ?
O2 C7 . 1.3993(18) ?
N2 O9 . 1.2243(18) ?
N2 O8 . 1.2256(18) ?
N2 C26 . 1.5092(19) ?
O3 C14 . 1.374(2) ?
O3 C13 . 1.438(2) ?
O4 C20 . 1.203(2) ?
O5 C20 . 1.340(2) ?
O5 C21 . 1.446(2) ?
O6 C8 . 1.200(2) ?
O7 C3 . 1.4205(19) ?
O7 C24 . 1.432(2) ?
O10 C29 . 1.3777(19) ?
O10 C13 . 1.436(2) ?
O11 C30 . 1.438(2) ?
O11 C31 . 1.438(2) ?
O12 C30 . 1.403(2) ?
O12 C32 . 1.430(2) ?
C1 C2 . 1.504(3) ?
C1 H22 . 0.98 ?
C1 H21 . 0.98 ?
C1 H1 . 0.98 ?
C2 H23 . 0.99 ?
C2 H20 . 0.99 ?
C3 C4 . 1.525(2) ?
C3 H14 . 1.0 ?
C4 C5 . 1.535(2) ?
C4 H24 . 0.99 ?
C4 H25 . 0.99 ?
C5 C6 . 1.531(2) ?
C5 C26 . 1.534(2) ?
C5 H13 . 1.0 ?
C6 C7 . 1.489(2) ?
C6 H12 . 0.99 ?
C6 H11 . 0.99 ?
C7 C19 . 1.324(2) ?
C8 C9 . 1.486(2) ?
C9 C23 . 1.395(2) ?
C9 C10 . 1.399(2) ?
C10 C11 . 1.385(2) ?
C10 H10 . 0.95 ?
C11 C12 . 1.386(3) ?
C11 H7 . 0.95 ?
C12 C22 . 1.393(2) ?
C12 H2 . 0.95 ?
C13 H3 . 0.99 ?
C13 H35 . 0.99 ?
C14 C15 . 1.373(2) ?
C14 C29 . 1.381(2) ?
C15 C16 . 1.408(2) ?
C15 H34 . 0.95 ?
C16 C17 . 1.399(2) ?
C16 C30 . 1.513(2) ?
C17 C28 . 1.412(2) ?
C17 C18 . 1.526(2) ?
C18 C19 . 1.521(2) ?
C18 C26 . 1.547(2) ?
C18 H27 . 1.0 ?
C19 C20 . 1.496(2) ?
C21 H5 . 0.98 ?
C21 H4 . 0.98 ?
C21 H6 . 0.98 ?
C22 C23 . 1.389(2) ?
C22 H9 . 0.95 ?
C23 H8 . 0.95 ?
C24 C25 . 1.513(2) ?
C24 H18 . 0.99 ?
C24 H19 . 0.99 ?
C25 H15 . 0.98 ?
C25 H16 . 0.98 ?
C25 H17 . 0.98 ?
C26 H26 . 1.0 ?
C28 C29 . 1.372(2) ?
C28 H28 . 0.95 ?
C30 H29 . 1.0 ?
C31 C32 . 1.516(3) ?
C31 H33 . 0.99 ?
C31 H32 . 0.99 ?
C32 H30 . 0.99 ?
C32 H31 . 0.99 ?

loop_
_geom_angle_atom_site_label_1
_geom_angle_atom_site_label_2
_geom_angle_atom_site_label_3
_geom_angle_site_symmetry_1
_geom_angle_site_symmetry_3
_geom_angle
_geom_angle_publ_flag
C3 O1 C2 . . 111.56(12) ?
C8 O2 C7 . . 115.11(12) ?
O9 N2 O8 . . 123.97(13) ?
O9 N2 C26 . . 117.69(13) ?
O8 N2 C26 . . 118.31(12) ?
C14 O3 C13 . . 104.76(13) ?
C20 O5 C21 . . 115.06(14) ?
C3 O7 C24 . . 115.53(12) ?
C29 O10 C13 . . 104.73(12) ?
C30 O11 C31 . . 106.75(12) ?
C30 O12 C32 . . 103.66(13) ?
C2 C1 H22 . . 109.5 ?
C2 C1 H21 . . 109.5 ?
H22 C1 H21 . . 109.5 ?
C2 C1 H1 . . 109.5 ?
H22 C1 H1 . . 109.5 ?
H21 C1 H1 . . 109.5 ?
O1 C2 C1 . . 108.88(15) ?
O1 C2 H23 . . 109.9 ?
C1 C2 H23 . . 109.9 ?
O1 C2 H20 . . 109.9 ?
C1 C2 H20 . . 109.9 ?
H23 C2 H20 . . 108.3 ?
O1 C3 O7 . . 112.26(13) ?
O1 C3 C4 . . 108.34(12) ?
O7 C3 C4 . . 113.25(13) ?
O1 C3 H14 . . 107.6 ?
O7 C3 H14 . . 107.6 ?
C4 C3 H14 . . 107.6 ?
C3 C4 C5 . . 111.70(13) ?
C3 C4 H24 . . 109.3 ?
C5 C4 H24 . . 109.3 ?
C3 C4 H25 . . 109.3 ?
C5 C4 H25 . . 109.3 ?
H24 C4 H25 . . 107.9 ?
C6 C5 C26 . . 111.73(12) ?
C6 C5 C4 . . 112.17(13) ?
C26 C5 C4 . . 112.84(12) ?
C6 C5 H13 . . 106.5 ?
C26 C5 H13 . . 106.5 ?
C4 C5 H13 . . 106.5 ?
C7 C6 C5 . . 112.59(13) ?
C7 C6 H12 . . 109.1 ?
C5 C6 H12 . . 109.1 ?
C7 C6 H11 . . 109.1 ?
C5 C6 H11 . . 109.1 ?
H12 C6 H11 . . 107.8 ?
C19 C7 O2 . . 120.95(14) ?
C19 C7 C6 . . 125.45(14) ?
O2 C7 C6 . . 113.51(13) ?
O6 C8 O2 . . 122.46(15) ?
O6 C8 C9 . . 126.06(15) ?
O2 C8 C9 . . 111.48(13) ?
C23 C9 C10 . . 120.19(15) ?
C23 C9 C8 . . 122.11(14) ?
C10 C9 C8 . . 117.68(15) ?
C11 C10 C9 . . 119.33(16) ?
C11 C10 H10 . . 120.3 ?
C9 C10 H10 . . 120.3 ?
C10 C11 C12 . . 120.74(15) ?
C10 C11 H7 . . 119.6 ?
C12 C11 H7 . . 119.6 ?
C11 C12 C22 . . 119.90(15) ?
C11 C12 H2 . . 120.0 ?
C22 C12 H2 . . 120.0 ?
O10 C13 O3 . . 107.22(13) ?
O10 C13 H3 . . 110.3 ?
O3 C13 H3 . . 110.3 ?
O10 C13 H35 . . 110.3 ?
O3 C13 H35 . . 110.3 ?
H3 C13 H35 . . 108.5 ?
C15 C14 O3 . . 128.16(16) ?
C15 C14 C29 . . 121.95(15) ?
O3 C14 C29 . . 109.87(14) ?
C14 C15 C16 . . 117.03(16) ?
C14 C15 H34 . . 121.5 ?
C16 C15 H34 . . 121.5 ?
C17 C16 C15 . . 121.19(15) ?
C17 C16 C30 . . 120.55(14) ?
C15 C16 C30 . . 118.25(15) ?
C16 C17 C28 . . 120.25(14) ?
C16 C17 C18 . . 121.36(14) ?
C28 C17 C18 . . 118.35(14) ?
C19 C18 C17 . . 110.83(12) ?
C19 C18 C26 . . 113.79(13) ?
C17 C18 C26 . . 109.40(12) ?
C19 C18 H27 . . 107.5 ?
C17 C18 H27 . . 107.5 ?
C26 C18 H27 . . 107.5 ?
C7 C19 C20 . . 121.25(14) ?
C7 C19 C18 . . 122.24(14) ?
C20 C19 C18 . . 116.50(14) ?
O4 C20 O5 . . 123.64(15) ?
O4 C20 C19 . . 126.02(16) ?
O5 C20 C19 . . 110.34(14) ?
O5 C21 H5 . . 109.5 ?
O5 C21 H4 . . 109.5 ?
H5 C21 H4 . . 109.5 ?
O5 C21 H6 . . 109.5 ?
H5 C21 H6 . . 109.5 ?
H4 C21 H6 . . 109.5 ?
C23 C22 C12 . . 120.01(16) ?
C23 C22 H9 . . 120.0 ?
C12 C22 H9 . . 120.0 ?
C22 C23 C9 . . 119.81(15) ?
C22 C23 H8 . . 120.1 ?
C9 C23 H8 . . 120.1 ?
O7 C24 C25 . . 107.22(15) ?
O7 C24 H18 . . 110.3 ?
C25 C24 H18 . . 110.3 ?
O7 C24 H19 . . 110.3 ?
C25 C24 H19 . . 110.3 ?
H18 C24 H19 . . 108.5 ?
C24 C25 H15 . . 109.5 ?
C24 C25 H16 . . 109.5 ?
H15 C25 H16 . . 109.5 ?
C24 C25 H17 . . 109.5 ?
H15 C25 H17 . . 109.5 ?
H16 C25 H17 . . 109.5 ?
N2 C26 C5 . . 108.86(12) ?
N2 C26 C18 . . 109.18(12) ?
C5 C26 C18 . . 114.21(12) ?
N2 C26 H26 . . 108.1 ?
C5 C26 H26 . . 108.1 ?
C18 C26 H26 . . 108.1 ?
C29 C28 C17 . . 117.27(15) ?
C29 C28 H28 . . 121.4 ?
C17 C28 H28 . . 121.4 ?
C28 C29 O10 . . 128.01(15) ?
C28 C29 C14 . . 122.24(15) ?
O10 C29 C14 . . 109.71(14) ?
O12 C30 O11 . . 105.98(13) ?
O12 C30 C16 . . 110.88(14) ?
O11 C30 C16 . . 111.31(13) ?
O12 C30 H29 . . 109.5 ?
O11 C30 H29 . . 109.5 ?
C16 C30 H29 . . 109.5 ?
O11 C31 C32 . . 104.19(14) ?
O11 C31 H33 . . 110.9 ?
C32 C31 H33 . . 110.9 ?
O11 C31 H32 . . 110.9 ?
C32 C31 H32 . . 110.9 ?
H33 C31 H32 . . 108.9 ?
O12 C32 C31 . . 102.63(13) ?
O12 C32 H30 . . 111.2 ?
C31 C32 H30 . . 111.2 ?
O12 C32 H31 . . 111.2 ?
C31 C32 H31 . . 111.2 ?
H30 C32 H31 . . 109.2 ?

loop_
_geom_torsion_atom_site_label_1
_geom_torsion_atom_site_label_2
_geom_torsion_atom_site_label_3
_geom_torsion_atom_site_label_4
_geom_torsion_site_symmetry_1
_geom_torsion_site_symmetry_2
_geom_torsion_site_symmetry_3
_geom_torsion_site_symmetry_4
_geom_torsion
_geom_torsion_publ_flag
C3 O1 C2 C1 . . . . -166.36(14) ?
C2 O1 C3 O7 . . . . 70.40(16) ?
C2 O1 C3 C4 . . . . -163.79(13) ?
C24 O7 C3 O1 . . . . 58.18(17) ?
C24 O7 C3 C4 . . . . -64.90(18) ?
O1 C3 C4 C5 . . . . -170.91(12) ?
O7 C3 C4 C5 . . . . -45.69(18) ?
C3 C4 C5 C6 . . . . -50.01(17) ?
C3 C4 C5 C26 . . . . -177.27(12) ?
C26 C5 C6 C7 . . . . -43.93(17) ?
C4 C5 C6 C7 . . . . -171.79(12) ?
C8 O2 C7 C19 . . . . -92.29(18) ?
C8 O2 C7 C6 . . . . 91.14(16) ?
C5 C6 C7 C19 . . . . 19.3(2) ?
C5 C6 C7 O2 . . . . -164.35(12) ?
C7 O2 C8 O6 . . . . -4.7(2) ?
C7 O2 C8 C9 . . . . 175.31(13) ?
O6 C8 C9 C23 . . . . -172.01(18) ?
O2 C8 C9 C23 . . . . 8.0(2) ?
O6 C8 C9 C10 . . . . 9.6(3) ?
O2 C8 C9 C10 . . . . -170.41(15) ?
C23 C9 C10 C11 . . . . -1.2(3) ?
C8 C9 C10 C11 . . . . 177.19(15) ?
C9 C10 C11 C12 . . . . 1.7(3) ?
C10 C11 C12 C22 . . . . -0.9(3) ?
C29 O10 C13 O3 . . . . 18.75(17) ?
C14 O3 C13 O10 . . . . -18.64(17) ?
C13 O3 C14 C15 . . . . -169.95(17) ?
C13 O3 C14 C29 . . . . 11.49(18) ?
O3 C14 C15 C16 . . . . 179.95(15) ?
C29 C14 C15 C16 . . . . -1.6(2) ?
C14 C15 C16 C17 . . . . 1.8(2) ?
C14 C15 C16 C30 . . . . -179.51(14) ?
C15 C16 C17 C28 . . . . 0.1(2) ?
C30 C16 C17 C28 . . . . -178.56(14) ?
C15 C16 C17 C18 . . . . -177.56(14) ?
C30 C16 C17 C18 . . . . 3.8(2) ?
C16 C17 C18 C19 . . . . -138.08(15) ?
C28 C17 C18 C19 . . . . 44.20(18) ?
C16 C17 C18 C26 . . . . 95.65(16) ?
C28 C17 C18 C26 . . . . -82.07(16) ?
O2 C7 C19 C20 . . . . 3.8(2) ?
C6 C7 C19 C20 . . . . 179.98(14) ?
O2 C7 C19 C18 . . . . -175.79(13) ?
C6 C7 C19 C18 . . . . 0.3(2) ?
C17 C18 C19 C7 . . . . -117.77(16) ?
C26 C18 C19 C7 . . . . 6.0(2) ?
C17 C18 C19 C20 . . . . 62.58(17) ?
C26 C18 C19 C20 . . . . -173.63(13) ?
C21 O5 C20 O4 . . . . -2.4(2) ?
C21 O5 C20 C19 . . . . 177.79(14) ?
C7 C19 C20 O4 . . . . 24.7(3) ?
C18 C19 C20 O4 . . . . -155.68(17) ?
C7 C19 C20 O5 . . . . -155.54(15) ?
C18 C19 C20 O5 . . . . 24.12(19) ?
C11 C12 C22 C23 . . . . -0.4(3) ?
C12 C22 C23 C9 . . . . 0.8(3) ?
C10 C9 C23 C22 . . . . 0.0(3) ?
C8 C9 C23 C22 . . . . -178.35(16) ?
C3 O7 C24 C25 . . . . 154.43(14) ?
O9 N2 C26 C5 . . . . -96.49(15) ?
O8 N2 C26 C5 . . . . 81.72(16) ?
O9 N2 C26 C18 . . . . 138.22(14) ?
O8 N2 C26 C18 . . . . -43.56(18) ?
C6 C5 C26 N2 . . . . -70.75(15) ?
C4 C5 C26 N2 . . . . 56.74(16) ?
C6 C5 C26 C18 . . . . 51.53(17) ?
C4 C5 C26 C18 . . . . 179.03(12) ?
C19 C18 C26 N2 . . . . 89.98(15) ?
C17 C18 C26 N2 . . . . -145.46(12) ?
C19 C18 C26 C5 . . . . -32.13(18) ?
C17 C18 C26 C5 . . . . 92.43(15) ?
C16 C17 C28 C29 . . . . -2.2(2) ?
C18 C17 C28 C29 . . . . 175.59(13) ?
C17 C28 C29 O10 . . . . 179.98(14) ?
C17 C28 C29 C14 . . . . 2.4(2) ?
C13 O10 C29 C28 . . . . 170.31(17) ?
C13 O10 C29 C14 . . . . -11.83(17) ?
C15 C14 C29 C28 . . . . -0.4(3) ?
O3 C14 C29 C28 . . . . 178.22(14) ?
C15 C14 C29 O10 . . . . -178.45(14) ?
O3 C14 C29 O10 . . . . 0.21(18) ?
C32 O12 C30 O11 . . . . 39.32(17) ?
C32 O12 C30 C16 . . . . 160.25(14) ?
C31 O11 C30 O12 . . . . -22.26(17) ?
C31 O11 C30 C16 . . . . -142.90(14) ?
C17 C16 C30 O12 . . . . -179.33(14) ?
C15 C16 C30 O12 . . . . 1.9(2) ?
C17 C16 C30 O11 . . . . -61.61(19) ?
C15 C16 C30 O11 . . . . 119.67(16) ?
C30 O11 C31 C32 . . . . -2.69(18) ?
C30 O12 C32 C31 . . . . -39.84(18) ?
O11 C31 C32 O12 . . . . 25.89(18) ?

loop_
_geom_hbond_atom_site_label_D
_geom_hbond_atom_site_label_H
_geom_hbond_atom_site_label_A
_geom_hbond_site_symmetry_A
_geom_hbond_distance_DH
_geom_hbond_distance_HA
_geom_hbond_distance_DA
_geom_hbond_angle_DHA
_geom_hbond_publ_flag
C4 H24 O9 . 0.99 2.58 3.139(2) 115.8 ?
C5 H13 O8 2_466 1.00 2.60 3.1487(19) 114.6 ?
C6 H11 O7 . 0.99 2.60 3.176(2) 117.5 ?
C13 H3 O9 2_466 0.99 2.61 3.228(2) 120.4 ?
C18 H27 O11 . 1.00 2.49 2.9965(19) 110.6 ?
C24 H18 O8 2_466 0.99 2.49 3.335(2) 143.6 ?
C26 H26 O8 2_466 1.00 2.44 3.1647(18) 128.8 ?

_shelx_res_file                  
;

TITL zhb_zyx2_0m_a.res in P2(1)2(1)2(1)
    zhb_zyx2_0m.res
    created by SHELXL-2017/1 at 16:22:22 on 24-Jul-2020
CELL 1.54178 10.3885 14.7402 19.0069 90.000 90.000 90.000
ZERR 4.00 0.0002 0.0004 0.0005 0.000 0.000 0.000
LATT -1
SYMM x+1/2, -y+1/2, -z
SYMM -x, y+1/2, -z+1/2
SYMM -x+1/2, -y, z+1/2
SFAC C H O N
UNIT 124 140 48 4
LIST 4 ! automatically inserted. Change 6 to 4 for CHECKCIF!!
TEMP -173.140
SIZE 0.150 0.250 0.420
ACTA
HTAB C4 O9
EQIV $1 x-1/2, -y+3/2, -z+1
HTAB C5 O8_$1
HTAB C6 O7
HTAB C13 O9_$1
HTAB C18 O11
HTAB C24 O8_$1
HTAB C26 O8_$1
L.S. 4
FMAP 2
PLAN -5 0 0.00
HTAB
BOND $H
CONF
WGHT    0.030700    0.522100
FVAR       0.65889
O1    3    0.523986    0.761165    0.740565    11.00000    0.02323    0.01780 =
         0.01243   -0.00090   -0.00037    0.00080
O2    3    0.875231    0.522444    0.525056    11.00000    0.01057    0.01146 =
         0.02506    0.00224   -0.00096    0.00186
N2    4    0.697134    0.814937    0.488863    11.00000    0.01363    0.01237 =
         0.01198    0.00087   -0.00095   -0.00014
O3    3    0.189591    0.511226    0.322631    11.00000    0.01889    0.02309 =
         0.02699   -0.00179   -0.00751   -0.00655
O4    3    0.838038    0.468503    0.389112    11.00000    0.03466    0.01907 =
         0.02758   -0.00327    0.00286    0.01008
O5    3    0.785715    0.589454    0.323450    11.00000    0.02610    0.02028 =
         0.01846   -0.00272    0.00641    0.00493
O6    3    0.718358    0.420086    0.545586    11.00000    0.01367    0.01914 =
         0.03953    0.00415    0.00203   -0.00057
O7    3    0.519056    0.616476    0.689354    11.00000    0.01635    0.01377 =
         0.01880    0.00222   -0.00187   -0.00052
O8    3    0.812537    0.801075    0.480880    11.00000    0.01153    0.02100 =
         0.02285   -0.00186    0.00118   -0.00320
O9    3    0.650663    0.889690    0.500837    11.00000    0.02367    0.01020 =
         0.03008   -0.00048   -0.00117    0.00234
O10   3    0.287953    0.446700    0.419677    11.00000    0.01570    0.01339 =
         0.02854    0.00043   -0.00146   -0.00490
O11   3    0.529691    0.827857    0.343742    11.00000    0.02856    0.01489 =
         0.01703    0.00191   -0.00196   -0.00143
O12   3    0.446160    0.779334    0.240078    11.00000    0.03422    0.02220 =
         0.01754    0.00560   -0.00655   -0.00342
C1    1    0.474385    0.782215    0.862443    11.00000    0.04566    0.02366 =
         0.01803   -0.00212    0.00508   -0.00317
AFIX 137
H22   2    0.489112    0.847705    0.858681    11.00000   -1.50000
H21   2    0.495220    0.761952    0.910212    11.00000   -1.50000
H1    2    0.383865    0.768856    0.852278    11.00000   -1.50000
AFIX   0
C2    1    0.558753    0.733293    0.810493    11.00000    0.02474    0.02691 =
         0.01388    0.00196   -0.00172   -0.00325
AFIX  23
H23   2    0.650266    0.747910    0.819586    11.00000   -1.20000
H20   2    0.547253    0.666931    0.815474    11.00000   -1.20000
AFIX   0
C3    1    0.577434    0.703625    0.689491    11.00000    0.01478    0.01503 =
         0.01465   -0.00089   -0.00080   -0.00044
AFIX  13
H14   2    0.670505    0.695285    0.701262    11.00000   -1.20000
AFIX   0
C4    1    0.570282    0.751346    0.618423    11.00000    0.01523    0.01229 =
         0.01501    0.00045    0.00064   -0.00047
AFIX  23
H24   2    0.629283    0.804088    0.618536    11.00000   -1.20000
H25   2    0.481742    0.774219    0.610909    11.00000   -1.20000
AFIX   0
C5    1    0.606799    0.687479    0.557822    11.00000    0.01023    0.01279 =
         0.01349    0.00031   -0.00022   -0.00012
AFIX  13
H13   2    0.538374    0.639837    0.555755    11.00000   -1.20000
AFIX   0
C6    1    0.733858    0.637921    0.571582    11.00000    0.01307    0.01493 =
         0.01671    0.00160   -0.00151    0.00191
AFIX  23
H12   2    0.800298    0.682781    0.585145    11.00000   -1.20000
H11   2    0.722265    0.595586    0.611519    11.00000   -1.20000
AFIX   0
C7    1    0.779695    0.586155    0.509166    11.00000    0.00921    0.01133 =
         0.02249    0.00129   -0.00020   -0.00005
C8    1    0.830975    0.437311    0.541002    11.00000    0.01428    0.01383 =
         0.01791    0.00000   -0.00015   -0.00108
C9    1    0.938796    0.372380    0.551359    11.00000    0.01657    0.01314 =
         0.01460    0.00063   -0.00092    0.00121
C10   1    0.908239    0.280266    0.557241    11.00000    0.01738    0.01537 =
         0.01742    0.00135   -0.00104   -0.00336
AFIX  43
H10   2    0.820952    0.261060    0.556714    11.00000   -1.20000
AFIX   0
C11   1    1.006498    0.217361    0.563838    11.00000    0.02667    0.01048 =
         0.01840    0.00155   -0.00126   -0.00043
AFIX  43
H7    2    0.986318    0.154600    0.566584    11.00000   -1.20000
AFIX   0
C12   1    1.133956    0.244935    0.566478    11.00000    0.02212    0.01569 =
         0.01844    0.00138   -0.00130    0.00606
AFIX  43
H2    2    1.200541    0.201272    0.571689    11.00000   -1.20000
AFIX   0
C13   1    0.168559    0.452413    0.381868    11.00000    0.01869    0.02375 =
         0.02872   -0.00210   -0.00388   -0.00734
AFIX  23
H3    2    0.100197    0.477371    0.412565    11.00000   -1.20000
H35   2    0.141637    0.391468    0.365666    11.00000   -1.20000
AFIX   0
C14   1    0.299105    0.558971    0.339231    11.00000    0.01263    0.01727 =
         0.01911   -0.00686   -0.00136   -0.00007
C15   1    0.350369    0.632723    0.305113    11.00000    0.01816    0.01716 =
         0.01585   -0.00301   -0.00186    0.00152
AFIX  43
H34   2    0.310596    0.657737    0.264501    11.00000   -1.20000
AFIX   0
C16   1    0.464512    0.669620    0.333006    11.00000    0.01422    0.01400 =
         0.01485   -0.00250    0.00203    0.00153
C17   1    0.524521    0.630933    0.391682    11.00000    0.01180    0.01231 =
         0.01409   -0.00359    0.00171    0.00133
C18   1    0.645282    0.672866    0.423837    11.00000    0.01079    0.01177 =
         0.01368   -0.00034    0.00087    0.00075
AFIX  13
H27   2    0.685885    0.712079    0.387084    11.00000   -1.20000
AFIX   0
C19   1    0.742212    0.599813    0.443429    11.00000    0.00936    0.01163 =
         0.02048   -0.00114    0.00132   -0.00051
C20   1    0.794375    0.543863    0.384280    11.00000    0.01211    0.01635 =
         0.02078   -0.00234    0.00158   -0.00029
C21   1    0.838014    0.542889    0.262868    11.00000    0.03333    0.02902 =
         0.02169   -0.00718    0.00982    0.00415
AFIX 137
H5    2    0.932033    0.540470    0.266643    11.00000   -1.50000
H4    2    0.813926    0.575590    0.219950    11.00000   -1.50000
H6    2    0.803516    0.481057    0.260965    11.00000   -1.50000
AFIX   0
C22   1    1.164281    0.336757    0.561481    11.00000    0.01551    0.01808 =
         0.02487    0.00152   -0.00105    0.00094
AFIX  43
H9    2    1.251570    0.355786    0.563548    11.00000   -1.20000
AFIX   0
C23   1    1.066906    0.400503    0.553476    11.00000    0.01692    0.01312 =
         0.02135    0.00123   -0.00073   -0.00008
AFIX  43
H8    2    1.087521    0.463079    0.549456    11.00000   -1.20000
AFIX   0
C24   1    0.382947    0.615510    0.677623    11.00000    0.01638    0.02061 =
         0.02084    0.00301   -0.00035   -0.00212
AFIX  23
H18   2    0.358306    0.664611    0.644736    11.00000   -1.20000
H19   2    0.336435    0.624714    0.722520    11.00000   -1.20000
AFIX   0
C25   1    0.349564    0.523999    0.646590    11.00000    0.02816    0.02809 =
         0.02627   -0.00081   -0.00149   -0.01044
AFIX 137
H15   2    0.399741    0.514309    0.603580    11.00000   -1.50000
H16   2    0.257528    0.522154    0.635367    11.00000   -1.50000
H17   2    0.369794    0.476242    0.680715    11.00000   -1.50000
AFIX   0
C26   1    0.606674    0.734907    0.485976    11.00000    0.00945    0.01153 =
         0.01437   -0.00135    0.00047   -0.00034
AFIX  13
H26   2    0.517852    0.758293    0.476902    11.00000   -1.20000
AFIX   0
C28   1    0.471259    0.553378    0.424158    11.00000    0.01391    0.01274 =
         0.01528   -0.00100   -0.00019    0.00161
AFIX  43
H28   2    0.512284    0.525018    0.463039    11.00000   -1.20000
AFIX   0
C29   1    0.357873    0.520675    0.397270    11.00000    0.01487    0.01115 =
         0.01981   -0.00350    0.00335   -0.00011
C30   1    0.522712    0.751408    0.296888    11.00000    0.01968    0.01797 =
         0.01468   -0.00029    0.00014   -0.00072
AFIX  13
H29   2    0.611001    0.736021    0.279652    11.00000   -1.20000
AFIX   0
C31   1    0.502118    0.907185    0.302343    11.00000    0.03207    0.01641 =
         0.02424    0.00576    0.00199   -0.00134
AFIX  23
H33   2    0.574083    0.951112    0.304658    11.00000   -1.20000
H32   2    0.422433    0.937248    0.318854    11.00000   -1.20000
AFIX   0
C32   1    0.485554    0.871024    0.228244    11.00000    0.03236    0.02176 =
         0.02245    0.00889    0.00006   -0.00076
AFIX  23
H30   2    0.418885    0.905425    0.202293    11.00000   -1.20000
H31   2    0.567481    0.873590    0.201713    11.00000   -1.20000
REM #####
AFIX   0
HKLF 4 1 1 0 0 0 1 0 0 0 1


REM  zhb_zyx2_0m_a.res in P2(1)2(1)2(1)
REM R1 =  0.0256 for    5687 Fo > 4sig(Fo)  and  0.0260 for all    5759 data
REM    400 parameters refined using      0 restraints

END

WGHT      0.0307      0.5221

REM Instructions for potential hydrogen bonds
HTAB C4 O9
HTAB C5 O8_$1
HTAB C6 O7
HTAB C13 O9_$1
HTAB C18 O11
HTAB C24 O8_$1
HTAB C26 O8_$1

REM Highest difference peak  0.210,  deepest hole -0.198,  1-sigma level  0.038
Q1    1   0.6722  0.6623  0.5648  11.00000  0.05    0.21
Q2    1   0.6902  0.6343  0.4361  11.00000  0.05    0.17
Q3    1   0.7248  0.5759  0.4784  11.00000  0.05    0.16
Q4    1   0.4924  0.7076  0.3162  11.00000  0.05    0.15
Q5    1   0.5903  0.7197  0.5880  11.00000  0.05    0.14
;
_shelx_res_checksum              79618

_shelx_hkl_file                  
;
   1   0   0    1.40    1.00
  -1   0   0    0.70    0.30
   2   0   0  413.96   21.90
   2   0   0  473.95   14.30
   4   0   0  871.41   27.00
   4   0   0  768.42   42.10
   5   0   0    1.30    3.30
   5   0   0    1.40    1.00
   6   0   0 3736.23  148.99
   6   0   0 4120.59  117.39
  -6   0   0 4130.79  120.59
   7   0   0   -2.70    1.30
   7   0   0    2.80    6.50
  -7   0   0   -1.50    1.70
  -8   0   0   16.30    4.80
   8   0   0   21.90    3.50
   8   0   0   28.70   13.10
   9   0   0   -2.80   18.60
  -9   0   0    9.30    4.90
   9   0   0    0.50    1.20
  10   0   0    4.10   11.00
  10   0   0    1.50    1.10
  11   0   0    1.40    0.80
  11   0   0   -0.60    0.80
  11   0   0    0.70    1.10
  12   0   0   89.49    5.90
  12   0   0   74.29    4.10
  12   0   0   75.19    3.90
   0  -1   0    1.00    0.60
   0   1   0    0.60    0.20
   0  -1   0    0.90    0.20
   1  -1   0  171.08    8.60
   1   1   0  153.58   10.10
   2   1   0  687.03   32.50
   2  -1   0  728.03   30.40
   2   1   0  815.02   22.80
   3  -1   0  533.05   17.60
   3   1   0  594.54   18.20
   3   1   0  498.95   30.00
   3  -1   0  511.25   27.60
   4  -1   0 3497.65   96.69
   4   1   0 3235.28  119.99
   4   1   0 3464.05   96.99
   4  -1   0 3212.28  115.29
   5  -1   0 1391.66   64.79
   5   1   0 1480.45   44.10
   5   1   0 1262.17   66.49
  -6  -1   0   12.00    3.10
   6  -1   0   10.30    6.90
   6   1   0   12.00    2.70
   6   1   0   16.50    8.60
  -6   1   0    7.50    2.30
   7  -1   0  488.05   18.90
   7   1   0  519.55   20.10
   7  -1   0  484.05   40.80
  -7  -1   0  494.65   23.00
   7   1   0  492.35   44.60
   7   1   0  515.25   21.60
  -7   1   0  530.65   24.50
   8   1   0    2.20    1.40
   8   1   0    8.50    8.30
  -8   1   0    4.90    3.40
   8  -1   0    4.40    2.30
   8  -1   0    6.20    1.90
  -8  -1   0    7.50    4.30
   9  -1   0   51.29    5.20
  -9  -1   0   36.60    7.80
   9  -1   0   47.80    4.10
   9   1   0   46.10    4.80
   9  -1   0   52.59    4.80
  -9   1   0   35.20    7.20
   9   1   0   30.10   18.60
  10   1   0    1.90   24.20
  10  -1   0   -9.60    9.10
  10   1   0    2.80    1.70
  10  -1   0    2.00    1.30
  11  -1   0    3.80    1.70
  11  -1   0    7.70    1.80
  11  -1   0    4.30    1.20
  11   1   0    8.00    1.70
  11   1   0    4.20    1.20
  12  -1   0   44.70    2.90
  12  -1   0   45.80    4.00
  12  -1   0   45.90    2.80
  12   1   0   46.40    3.20
  12   1   0   48.90    4.30
  12   1   0   46.40    3.60
   0   2   0  714.93   20.10
   0  -2   0  671.63   20.30
  -1   2   0 2382.16   73.09
   1   2   0 2770.22   72.29
  -1  -2   0 2756.72   71.39
   1   2   0 2389.76   81.89
   3   2   0  347.57   25.40
   3   2   0  398.66   13.80
   3  -2   0  388.26   22.00
   4   2   0  481.75   17.00
   4   2   0  414.86   31.50
   4  -2   0  452.25   27.80
   5   2   0 1501.25   75.49
  -5   2   0 1529.55   50.99
   5   2   0 1626.24   48.80
   5  -2   0 1500.55   67.09
   6   2   0  399.76   17.40
   6  -2   0  389.16   32.00
  -6  -2   0  366.56   17.50
   6   2   0  378.76   36.50
  -6   2   0  421.76   19.90
  -7   2   0  272.57   16.60
   7  -2   0  233.88   13.30
   7   2   0  279.87   14.70
   7  -2   0  279.97   11.90
   7  -2   0  281.07   29.20
   7   2   0  242.08   32.70
   7   2   0  278.17   13.30
   8   2   0   10.10    9.20
   8  -2   0   -0.80    5.30
  -8   2   0    0.80    3.30
   8  -2   0   -0.40    0.90
  -8  -2   0   -0.80    3.10
   8  -2   0   -1.00    2.00
   9  -2   0  703.03   24.00
   9   2   0  582.74   70.79
  -9  -2   0  662.83   30.00
   9  -2   0  661.23   23.40
  -9   2   0  705.33   32.90
   9   2   0  722.73   26.20
   9  -2   0  749.73   56.59
   9  -2   0  692.13   24.40
  10  -2   0    7.90    1.90
  10   2   0    2.80    2.00
  10   2   0    5.60   16.10
  10  -2   0    9.60   18.90
  11  -2   0   10.30    1.80
  11   2   0   13.00    2.50
  11  -2   0   10.30    1.70
  11  -2   0    7.70    2.20
  11   2   0   10.10    1.80
  12   2   0   36.00    2.80
  12  -2   0   39.40    3.50
  12   2   0   29.50    2.40
  12   2   0   40.50    3.90
  12  -2   0   33.70    2.60
  12  -2   0   36.80    2.30
   0  -3   0    5.20    1.90
   1   3   0   71.09    8.50
  -1   3   0   77.79    4.20
   1   3   0   90.69    3.00
  -1  -3   0   74.59    2.90
   1   3   0   80.49    3.60
   2   3   0 4113.19  143.59
   2   3   0 4977.60  126.29
  -2   3   0 4335.67  127.39
   3   3   0  276.07   12.20
   3   3   0  240.88   22.00
  -3   3   0  240.68   12.90
   3  -3   0  296.77   17.70
   4   3   0  152.08   19.20
   4   3   0  158.18    8.20
  -4   3   0  146.09    9.10
   5   3   0 1643.74   83.69
   5   3   0 1743.83   54.09
   5  -3   0 1773.42   72.19
  -5   3   0 1725.33   56.69
   6   3   0  101.99   20.90
   6  -3   0  114.89   16.00
  -6  -3   0   93.69    7.30
   6   3   0   93.19    8.90
  -6   3   0   94.19    9.60
   7  -3   0  219.78    9.60
   7  -3   0  229.88   25.40
   7  -3   0  203.78   10.70
   7   3   0  205.88   32.40
  -7   3   0  226.88   15.30
  -7  -3   0  199.48   12.50
   7  -3   0  223.18    9.80
   7   3   0  224.08   13.10
   7   3   0  222.38   12.00
   8   3   0  769.32   32.00
   8  -3   0  754.52   26.60
   8  -3   0  753.02   25.20
   8  -3   0  809.32   53.39
   8   3   0  728.83   65.49
   8   3   0  774.12   28.40
   8  -3   0  718.33   26.00
  -8   3   0  753.42   34.00
  -8  -3   0  711.53   29.90
   9   3   0   19.10   23.40
   9  -3   0    3.60    1.20
   9  -3   0    4.00    1.80
   9  -3   0    0.50    1.00
  -9   3   0    3.00    5.10
   9   3   0    7.50    2.30
   9  -3   0    2.60    1.50
  10  -3   0   54.19    4.60
  10  -3   0   59.09    4.10
  10  -3   0   61.29    5.70
  10  -3   0   40.90   14.30
  10   3   0   51.39    4.90
  10  -3   0   60.89    4.20
  11   3   0    2.70    1.00
  11  -3   0    0.00    0.70
  11  -3   0    1.00    0.90
  11  -3   0    1.00    1.00
  11   3   0    0.10    0.90
  12   3   0    1.70    1.10
  12  -3   0    4.20    1.20
  12   3   0    4.40    1.10
  12  -3   0    3.60    1.30
  12  -3   0    4.50    1.10
   0  -4   0 1451.05   46.60
   0   4   0 1183.58   37.70
   2  -4   0  485.45   20.50
   2   4   0  457.15   15.30
  -2   4   0  407.06   16.20
  -2  -4   0  425.76   13.10
  -3   4   0 4149.78  120.29
   3   4   0 4447.55  118.49
   3   4   0 3788.42  143.99
   4   4   0 2369.36  108.49
   4   4   0 2615.64   80.09
   4  -4   0 3084.09   95.29
  -4   4   0 2748.32   82.89
   5   4   0   72.39    6.10
   5   4   0   61.79   16.10
  -5   4   0   67.79    6.90
   5  -4   0   72.79   11.20
   6  -4   0   40.70    3.40
  -6   4   0   46.00    6.10
   6   4   0   45.00    5.40
  -6  -4   0   45.40    5.00
   6  -4   0   38.80    4.40
   6  -4   0   57.29   11.10
   6   4   0   41.80   12.40
   6  -4   0   38.50    3.30
  -7   4   0  860.91   36.30
   7   4   0  837.02   68.19
   7  -4   0  868.81   27.60
   7  -4   0  857.91   29.60
   7  -4   0  847.32   30.90
   7   4   0  884.91   31.50
   7  -4   0  830.22   27.70
   7  -4   0  944.51   52.49
   7   4   0  829.32   33.20
   8  -4   0  224.78   10.00
   8   4   0  221.68   14.70
   8   4   0  211.68   37.20
   8  -4   0  223.68   11.10
   8   4   0  229.88   13.70
   8  -4   0  240.78   26.30
   8  -4   0  197.58   11.60
   8  -4   0  221.98    9.60
  -8   4   0  229.28   16.50
   9   4   0  496.05   20.10
   9  -4   0  473.55   38.50
   9  -4   0  445.56   17.80
   9  -4   0  460.15   16.80
  -9   4   0  469.25   25.80
   9  -4   0  460.75   16.20
   9  -4   0  462.45   19.60
   9   4   0  371.66   51.79
  10   4   0   73.29    6.00
  10  -4   0   66.79    4.90
  10  -4   0   73.19    4.40
  10  -4   0   99.09   28.90
  10  -4   0   79.89    4.80
  10  -4   0   81.39    6.40
  11   4   0   35.70    3.60
  11  -4   0   35.80    2.50
  11   4   0   36.90    3.00
  11  -4   0   39.10    3.90
  11  -4   0   30.60    2.70
  12  -4   0   11.70    1.40
  12   4   0   13.80    1.90
  12  -4   0   16.00    2.10
  12  -4   0   12.90    1.00
  12   4   0   18.70    2.70
   0   5   0    2.40    0.80
   0   5   0    4.00    0.90
  -1  -5   0 1106.99   44.90
   1   5   0 1062.29   32.20
  -1   5   0 1035.90   32.80
   2   5   0  343.17   12.20
   2   5   0  287.07   24.80
  -2  -5   0  306.27    9.80
  -2   5   0  321.87   13.40
   3   5   0 7798.32  202.78
  -3   5   0 7064.59  204.28
   3   5   0 6627.44  234.58
   4   5   0  104.59   17.90
   4  -5   0  134.99   12.60
  -4   5   0  119.79    8.60
   4   5   0  116.09    7.50
   5   5   0 1010.50   35.10
  -5   5   0 1014.10   37.30
   5   5   0  894.51   64.19
  -5  -5   0  926.51   31.30
   5  -5   0 1116.79   47.70
   6  -5   0   71.79    5.00
  -6   5   0   71.79    8.20
   6  -5   0   83.09   12.80
   6  -5   0   89.59    5.90
   6   5   0   85.49    7.70
   6  -5   0   75.09    4.40
   7  -5   0  842.42   29.60
   7  -5   0  800.42   28.40
   7  -5   0  816.72   26.70
   7   5   0  818.02   33.00
   7  -5   0  920.01   49.40
   7   5   0  729.53   68.29
   7   5   0  832.82   30.60
   7  -5   0  796.42   25.70
  -7   5   0  820.02   35.70
   8  -5   0    1.50    1.10
   8   5   0    0.90    3.60
  -8   5   0    0.90    3.10
   8  -5   0    1.70    0.90
   8  -5   0   -0.20    4.20
   8   5   0   -1.10    1.90
   8  -5   0    0.90    1.30
   9  -5   0    3.50    1.80
   9   5   0    5.30    2.30
   9  -5   0    2.80    1.20
  -9   5   0    2.90    5.50
   9   5   0    1.90    4.30
   9  -5   0    4.90    1.30
   9  -5   0    2.30    6.60
  10  -5   0  356.16   12.60
  10   5   0  371.76   16.00
  10  -5   0  367.36   15.80
  10  -5   0  387.76   14.60
  10  -5   0  364.36   13.70
  11  -5   0  160.18    5.90
  11   5   0  150.08    9.10
  11  -5   0  152.48    8.10
  11  -5   0  157.98    6.70
  12   5   0   61.29    4.60
  12   5   0   66.19    3.70
  12  -5   0   59.79    3.80
  12  -5   0   63.19    2.90
   0   6   0 3076.29   86.39
   0   6   0 2955.60   85.09
  -1  -6   0  641.64   31.70
   1   6   0  583.74   17.50
   1   6   0  552.54   19.30
  -1   6   0  562.14   19.50
  -2   6   0  224.48   10.70
   2   6   0  235.08   10.10
  -2  -6   0  245.28   24.80
  -3   6   0 1768.72   54.09
   3   6   0 1803.32   52.69
   3   6   0 1488.05   80.49
   4   6   0 2093.39   62.19
   4   6   0 1752.52   95.09
  -4   6   0 2092.89   64.19
   5  -6   0  512.85   28.90
   5   6   0  483.25   20.60
   5  -6   0  482.45   16.80
   5  -6   0  475.05   20.50
  -5   6   0  469.75   22.00
   5   6   0  387.96   43.50
  -6   6   0  617.64   27.80
   6  -6   0  603.04   19.20
   6  -6   0  595.74   20.30
   6  -6   0  582.54   22.00
   6   6   0  602.14   24.40
   6  -6   0  586.64   22.40
   6   6   0  610.44   25.90
   6  -6   0  649.04   36.10
   7   6   0  130.89   10.80
   7  -6   0  103.69    5.20
   7   6   0  102.89    8.50
  -7   6   0  113.19   11.20
   7  -6   0  118.59    7.80
   7  -6   0  109.29    7.20
   7  -6   0  115.29    6.20
   7  -6   0  118.19   15.70
   8   6   0    8.50    2.40
   8  -6   0    5.50    1.30
   8  -6   0    4.60    1.30
   8  -6   0    9.40    2.60
   8   6   0    1.20    3.70
   8  -6   0    8.20    7.30
  -8   6   0    0.60    3.50
   8  -6   0    2.20    1.40
   9   6   0  321.17   16.10
   9  -6   0  277.17   10.60
   9  -6   0  309.17   14.70
   9  -6   0  280.47   11.60
   9  -6   0  280.07   13.50
  10  -6   0   95.49    4.40
  10  -6   0  100.39    5.40
  10  -6   0  101.09    6.70
  10   6   0  111.49    7.40
  10  -6   0  100.49    5.90
  11  -6   0  297.07   12.30
  11  -6   0  314.67   11.00
  11   6   0  311.77   12.40
 -12  -6   0    0.30    0.60
  12  -6   0    0.10    0.50
  12   6   0    1.60    1.30
  12   6   0   -0.90    0.60
   0   7   0    1.80    0.80
   0   7   0    1.90    0.70
  -1   7   0 2068.49   67.49
   1   7   0 2237.18   65.29
  -1  -7   0 2677.03   87.09
   1   7   0 2285.27   68.09
  -2   7   0  288.67   12.90
  -2  -7   0  322.67   26.60
   2   7   0  296.27   12.70
  -3   7   0  245.98   12.60
   3   7   0  249.38   12.10
  -4   7   0  367.56   17.90
   4   7   0  383.46   17.30
  -5   7   0   15.40    3.90
   5  -7   0   27.10    2.70
   5  -7   0   25.90    3.50
  -5  -7   0   28.20    5.40
   5   7   0   27.70    4.70
   5  -7   0   22.10    2.00
   6   7   0   29.60    5.70
   6  -7   0   21.10    3.10
  -6  -7   0   29.40    4.10
   6  -7   0   26.10    2.10
   6  -7   0   27.30    2.80
   6  -7   0   18.90    3.20
  -6   7   0   27.10    6.10
   6   7   0   26.30    4.40
   7   7   0   96.69   10.20
   7   7   0   89.39    7.90
   7  -7   0  106.39    6.00
   7  -7   0   85.69    4.90
   7  -7   0  109.49    7.30
   7  -7   0   91.69    6.80
  -7   7   0   78.69    9.70
   8  -7   0  682.73   21.50
   8  -7   0  704.13   23.30
   8   7   0  705.83   27.30
   8  -7   0  707.43   25.10
   8   7   0  657.03   31.20
   8  -7   0  694.93   25.50
  -8   7   0  709.73   33.20
   9  -7   0   30.80    3.90
   9   7   0   33.90    4.10
   9  -7   0   31.60    3.10
   9  -7   0   29.70    2.10
   9  -7   0   32.80    3.70
  10  -7   0    7.10    1.20
  10  -7   0    6.50    1.50
  10  -7   0   12.10    2.50
  10   7   0    8.40    1.90
  10  -7   0    8.50    1.70
  11  -7   0   72.89    4.00
  11  -7   0   72.99    4.60
   0   8   0  441.16   14.40
   0   8   0  443.66   16.40
   1   8   0  739.43   25.70
  -1   8   0  739.53   24.40
  -1   8   0  783.02   25.60
   2   8   0 3688.43  115.39
  -2   8   0 3875.61  115.39
  -2  -8   0 4371.86  142.89
  -3   8   0    9.10    2.30
   4  -8   0   57.79    4.80
  -4   8   0   64.09    6.90
   4   8   0   76.99    6.90
  -4  -8   0   55.49    5.40
  -5  -8   0 1229.78   40.80
  -5   8   0 1269.87   46.00
   5  -8   0 1409.26   43.30
   5  -8   0 1213.58   40.40
   5   8   0 1249.07   45.00
   5  -8   0 1179.18   40.10
   5  -8   0 1273.67   38.60
   6  -8   0    4.90    1.90
   6   8   0    5.80    3.50
   6   8   0    7.60    4.40
  -6   8   0    3.20    2.80
  -6  -8   0    5.20    2.00
   6  -8   0    5.00    1.80
   6  -8   0    2.30    1.30
   6  -8   0    5.60    1.10
   7  -8   0  540.55   18.50
   7  -8   0  500.45   16.30
   7  -8   0  536.95   20.50
   7  -8   0  534.95   20.20
   7   8   0  470.15   21.80
   7   8   0  530.25   26.00
  -7  -8   0  510.35   18.90
  -7   8   0  535.45   26.80
   8  -8   0  811.32   28.70
  -8   8   0  809.92   36.20
   8  -8   0  869.01   26.90
   8  -8   0  776.12   24.20
   8  -8   0  859.61   28.50
   8   8   0  815.22   30.30
   8   8   0  778.62   35.40
   9  -8   0   33.30    3.60
   9   8   0   38.40    4.50
   9  -8   0   34.10    3.70
   9  -8   0   37.90    3.20
  10   8   0  328.37   13.60
  10  -8   0  337.57   12.40
  10  -8   0  336.27   12.00
  10  -8   0  322.57   13.20
 -11  -8   0  225.58    9.10
  11  -8   0  228.28    9.10
  11   8   0  234.78    9.10
  11  -8   0  241.38    9.00
   0   9   0   -0.50    1.00
   0   9   0    2.80    1.60
  -1   9   0  150.78    7.20
   1   9   0  149.19   10.50
  -2  -9   0   43.00    3.60
   2   9   0   55.99    5.30
   2  -9   0   44.90    4.10
   2  -9   0   32.90    4.70
   2  -9   0   44.60    5.00
  -2   9   0   46.00    4.50
   2  -9   0   49.10    3.60
  -2  -9   0   50.59    5.40
   3   9   0  221.08   12.20
  -3  -9   0  190.78   11.30
   3  -9   0  190.48    9.50
  -3  -9   0  199.48    9.40
   3  -9   0  199.98    8.50
   3  -9   0  197.88   10.90
   3  -9   0  196.18    9.60
  -3  -9   0  190.68   10.90
   4  -9   0   52.09    3.90
  -4   9   0   54.39    6.50
   4  -9   0   60.09    5.80
   4  -9   0   50.09    3.00
  -4  -9   0   60.59    5.40
   4  -9   0   48.80    4.50
   4  -9   0   46.50    4.30
   4   9   0   46.10    6.10
  -5   9   0 2644.54   83.89
   5  -9   0 2639.64   77.99
  -5  -9   0 2498.05   78.39
   5  -9   0 2648.14   77.99
   5  -9   0 2504.65   73.39
  -5  -9   0 2594.64   78.49
   5  -9   0 2581.14   78.09
   5  -9   0 2618.94   75.89
   5   9   0 2717.13   84.39
   6  -9   0 3024.30   86.09
  -6  -9   0 2988.70   87.89
   6   9   0 2904.11   95.19
  -6   9   0 2952.60   95.19
   6  -9   0 2992.30   88.09
   6  -9   0 2898.71   87.89
   7  -9   0  150.88    8.70
   7  -9   0  143.89    8.50
  -7  -9   0  135.79    7.70
   7   9   0  147.59   13.70
   7  -9   0  144.29    7.30
  -7   9   0  144.39   13.20
   7   9   0  134.19   10.10
   8  -9   0  128.09    6.60
   8  -9   0  124.19    7.60
   8   9   0  120.09    8.80
   8  -9   0  120.99    7.40
   9  -9   0   20.60    2.80
   9  -9   0   20.10    2.30
   9   9   0   28.10    5.80
   9  -9   0   22.70    2.70
 -10  -9   0   12.30    1.80
  10  -9   0   12.10    1.70
  10   9   0   15.20    2.70
  10  -9   0   11.50    1.80
  10  -9   0   13.60    1.60
  11  -9   0  235.78    8.80
  11  -9   0  246.58    8.10
 -11  -9   0  257.17    9.30
   0 -10   0   29.60    4.50
   0 -10   0   37.20    3.20
   0 -10   0   25.50    4.90
   0 -10   0   34.80    4.10
   0  10   0   42.60    4.50
   0 -10   0   36.90    3.40
  -1 -10   0   21.30    3.30
  -1  10   0   20.60    3.40
  -1 -10   0   23.30    2.80
   1 -10   0   25.80    2.70
  -1  10   0   23.10    2.90
   1 -10   0   29.20    5.20
   1 -10   0   29.30    4.50
   1 -10   0   31.50    5.70
  -1 -10   0   19.50    2.70
  -1 -10   0   15.30    3.10
   1  10   0   23.30    3.70
   1 -10   0   16.40    3.60
  -1 -10   0   21.70    4.00
  -2 -10   0  142.09    8.70
   2 -10   0  123.19    7.30
   2 -10   0  124.69    6.40
  -2 -10   0  123.39    6.60
  -2 -10   0  118.09    8.50
   2 -10   0  114.19    6.80
   2 -10   0  120.59    7.80
  -2  10   0  137.89    7.90
   2 -10   0  117.09    8.40
  -2  10   0  131.69    8.20
   2  10   0  124.59    8.90
  -3 -10   0   86.69    5.70
   3  10   0   97.69    8.40
  -3 -10   0   88.99    7.40
  -3 -10   0   83.89    6.90
   3 -10   0   80.39    6.90
   3 -10   0   91.39    5.30
  -3  10   0   91.29    7.40
   3 -10   0   85.49    5.90
   3 -10   0   89.29    6.10
   3 -10   0   86.09    7.10
  -4 -10   0    6.00    2.40
  -4 -10   0    5.00    1.70
   4 -10   0    2.30    2.10
   4  10   0    3.80    2.50
  -4  10   0    8.50    3.90
   4 -10   0    6.80    1.50
   4 -10   0    4.00    1.40
  -4 -10   0    7.20    1.80
   4 -10   0    7.30    2.00
   5 -10   0    3.90    2.70
   5 -10   0    5.60    1.80
   5 -10   0    6.00    1.50
   5 -10   0   11.00    2.50
  -5  10   0    1.90    3.40
  -5 -10   0    8.10    2.10
   5  10   0    2.60    3.60
   6 -10   0  236.08   11.40
   6 -10   0  223.78    9.80
  -6 -10   0  224.78   11.00
  -6  10   0  198.88   15.20
   6 -10   0  225.58   11.00
   6  10   0  234.38   16.60
   7 -10   0  335.87   14.40
   7 -10   0  339.37   13.00
   7 -10   0  323.37   14.20
   8 -10   0   18.80    2.70
   8 -10   0   20.30    2.90
  -8 -10   0   18.30    2.60
   8  10   0   18.20    4.20
   8 -10   0   19.60    2.40
   9  10   0   98.49    6.70
   9 -10   0   85.09    5.40
   9 -10   0   86.09    4.80
  -9 -10   0   93.69    5.70
   9 -10   0   93.89    5.40
 -10 -10   0  110.09    5.50
  10 -10   0  105.99    5.90
  10 -10   0  109.69    5.00
  10  10   0  118.19    6.70
   0 -11   0    3.50    1.90
   0 -11   0   -0.30    1.60
   0 -11   0   -1.70    1.50
   0 -11   0   -0.20    0.90
   0 -11   0    3.80    1.30
  -1 -11   0    5.20    2.30
   1 -11   0    5.50    2.30
  -1 -11   0    5.00    1.50
   1 -11   0    3.70    1.90
  -1 -11   0    5.30    1.90
   1 -11   0    8.80    1.80
   1  11   0    5.80    2.60
  -1 -11   0    8.20    2.60
   1 -11   0    6.10    1.40
  -1  11   0    7.40    2.70
   1 -11   0    6.80    2.70
  -2  11   0   61.89    6.00
  -2 -11   0   67.99    6.40
  -2 -11   0   56.49    4.80
   2 -11   0   55.19    5.30
   2 -11   0   61.89    4.40
  -2 -11   0   66.79    6.10
   2 -11   0   65.89    4.90
   2  11   0   57.09    6.80
   2 -11   0   78.79    6.70
  -2 -11   0   64.89    4.60
   2 -11   0   51.99    4.90
  -3 -11   0  963.90   34.80
   3 -11   0 1046.10   35.40
  -3  11   0  937.51   35.40
   3  11   0  952.20   37.30
  -3  11   0 1051.49   35.90
  -3 -11   0  993.20   32.10
   3 -11   0  971.30   33.00
   3 -11   0  995.40   32.70
  -4  11   0  178.88   12.30
   4  11   0  189.78   13.80
  -4 -11   0  168.48   10.10
  -4 -11   0  192.78   10.50
   4 -11   0  179.18    9.50
   4 -11   0  173.78   10.30
  -4 -11   0  175.38    9.00
   4 -11   0  176.28    9.30
   4 -11   0  188.18    8.60
  -5  11   0  110.69   10.70
  -5 -11   0  110.99    7.50
   5 -11   0  123.89    7.50
   5 -11   0  116.79    6.40
  -5 -11   0  116.39    6.90
   5 -11   0  105.09    7.10
   5 -11   0  111.69    7.60
   5  11   0   93.59   11.70
   6 -11   0   54.49    4.20
  -6 -11   0   49.60    4.90
  -6 -11   0   53.39    4.60
   6 -11   0   57.89    4.90
   6 -11   0   55.89    4.90
  -6  11   0   63.49   11.20
   6  11   0   47.40    8.70
  -7 -11   0  403.56   15.30
   7 -11   0  385.86   15.80
   7 -11   0  405.16   15.90
  -7 -11   0  387.06   15.60
   7 -11   0  411.86   14.70
  -8 -11   0   40.80    3.60
   8 -11   0   42.40    3.20
   8 -11   0   41.90    3.60
   8 -11   0   42.00    3.70
   9 -11   0   23.10    2.40
   9 -11   0   22.70    2.10
  -9 -11   0   25.10    2.50
   9 -11   0   25.80    2.40
 -10 -11   0   11.00    1.90
  10 -11   0   12.40    1.30
  10 -11   0   11.70    1.30
  10 -11   0    9.60    1.40
   0 -12   0  117.09    6.60
   0 -12   0  110.49    8.10
   0 -12   0  134.39    8.40
   0 -12   0  125.49    7.60
   0 -12   0  131.29    9.30
   0  12   0  129.09    9.90
  -1  12   0   55.69    6.40
  -1 -12   0   62.09    6.20
  -1 -12   0   48.90    4.80
  -1 -12   0   51.19    4.20
   1 -12   0   43.90    5.00
   1  12   0   49.20    6.50
   1 -12   0   50.09    4.20
   1 -12   0   58.79    4.40
   1 -12   0   50.09    5.60
  -1 -12   0   47.50    5.10
   1 -12   0   56.89    6.20
   1 -12   0   39.80    5.30
  -2  12   0   34.50    5.30
   2 -12   0   49.50    5.50
  -2 -12   0   28.40    3.60
   2  12   0   38.40    6.40
   2 -12   0   34.80    3.50
   2 -12   0   44.80    4.70
  -2 -12   0   38.50    5.50
  -2 -12   0   43.80    4.80
  -2 -12   0   39.10    3.90
   2 -12   0   32.30    4.00
   2 -12   0   33.70    3.90
  -3 -12   0  287.67   13.90
   3 -12   0  289.87   11.80
  -3 -12   0  291.97   14.50
  -3 -12   0  296.67   12.50
  -3  12   0  275.57   14.70
   3  12   0  292.97   17.60
   3 -12   0  285.67   12.50
   3 -12   0  291.27   14.40
   3 -12   0  289.57   13.20
   3 -12   0  272.87   12.40
  -4 -12   0   78.39    6.70
  -4 -12   0   87.99    5.80
   4 -12   0   84.29    6.80
   4 -12   0   88.69    5.50
   4  12   0   71.29   10.50
  -4 -12   0   85.69    6.60
   4 -12   0   87.59    6.10
   4 -12   0   81.19    6.10
  -4  12   0   82.79    7.80
  -5 -12   0   15.50    3.50
  -5 -12   0   15.60    2.40
   5 -12   0   14.30    3.10
   5 -12   0   15.20    2.60
  -5 -12   0   13.50    2.90
   5  12   0    9.00    6.50
   5 -12   0   14.70    2.80
   5 -12   0   15.80    2.20
  -5  12   0    9.30    3.60
   6 -12   0   87.09    6.00
   6 -12   0   88.19    5.30
  -6 -12   0   88.69    5.70
  -6 -12   0   91.19    6.10
   7 -12   0   37.20    3.50
   7 -12   0   38.30    3.60
  -7 -12   0   34.30    3.40
  -7 -12   0   31.40    3.20
   7 -12   0   35.40    3.00
   8 -12   0   16.20    2.30
  -8 -12   0   16.30    3.20
   8 -12   0   20.20    2.40
   8 -12   0   16.00    2.30
   9 -12   0    3.60    1.00
   9 -12   0    5.90    1.30
   9 -12   0    5.60    1.60
  -9 -12   0    5.70    1.70
   0  13   0    0.80    3.40
   0 -13   0   -0.20    1.40
   0 -13   0   -3.00    2.20
   0 -13   0    1.90    2.20
   1 -13   0  367.16   14.20
   1 -13   0  345.47   16.20
   1  13   0  356.16   19.40
  -1 -13   0  363.36   14.30
  -1 -13   0  378.26   16.50
   1 -13   0  384.46   17.60
   1 -13   0  356.76   15.60
  -1 -13   0  376.46   17.50
   1 -13   0  349.07   14.10
  -1 -13   0  378.86   15.00
  -1  13   0  347.37   17.80
  -2  13   0    4.90    3.90
   2 -13   0   -0.30    0.90
   2 -13   0    3.60    2.30
  -2 -13   0   -0.10    1.80
   2  13   0    4.40    4.40
   2 -13   0    1.50    1.40
  -2 -13   0   -0.90    1.50
   2 -13   0   -0.40    1.40
  -2 -13   0    0.90    1.20
   3  13   0   11.60    4.90
  -3 -13   0   21.30    3.10
   3 -13   0   16.00    3.10
  -3 -13   0   16.40    3.00
  -3  13   0   14.20    4.20
   3 -13   0   21.30    3.40
   3 -13   0   11.00    2.90
   3 -13   0   17.30    2.50
  -3 -13   0   22.50    4.20
   3 -13   0   16.20    2.90
   4 -13   0    0.40    0.90
   4 -13   0    1.70    1.30
   4 -13   0    0.80    2.00
  -4 -13   0    0.70    1.20
   4 -13   0    3.10    2.00
   5 -13   0    3.00    1.30
  -5 -13   0    0.20    1.20
  -5 -13   0    1.70    1.60
   5 -13   0    2.00    1.00
  -5 -13   0    4.10    1.50
   5 -13   0    0.10    0.90
   5 -13   0    1.00    1.70
   6 -13   0  129.49    7.10
   6 -13   0  126.69    6.40
  -6 -13   0  136.19    6.90
  -6 -13   0  120.69    6.90
   6 -13   0  121.89    7.10
   7 -13   0   58.69    3.80
  -7 -13   0   66.99    4.20
  -7 -13   0   54.79    5.60
   7 -13   0   58.59    4.30
   7 -13   0   66.09    4.40
   8 -13   0  308.37   10.90
   8 -13   0  320.27   11.40
   8 -13   0  289.47   11.30
  -8 -13   0  335.27   12.10
   9 -13   0   22.90    1.60
   0 -14   0  890.01   28.40
   0  14   0  773.62   44.60
   0 -14   0  859.51   31.60
   0 -14   0  873.11   30.00
  -1 -14   0  524.65   20.70
   1 -14   0  531.95   20.20
   1 -14   0  523.65   21.80
   1 -14   0  530.55   18.80
  -1 -14   0  526.55   19.10
  -1 -14   0  511.95   21.70
   2 -14   0   26.90    3.40
  -2 -14   0   26.20    5.90
  -2 -14   0   22.30    3.30
   2 -14   0   19.00    3.50
   2 -14   0   34.80    5.10
  -3 -14   0   93.49    6.90
  -3 -14   0   95.79    7.20
   3 -14   0  111.59    6.20
   3 -14   0  101.39    6.10
   3 -14   0  103.49    7.10
   3 -14   0   93.99    6.10
  -3 -14   0  116.39    6.60
   3 -14   0  110.49    7.70
  -4 -14   0  220.18   10.90
  -4 -14   0  220.78   11.00
   4 -14   0  236.38   11.60
  -4 -14   0  239.88   10.20
   4 -14   0  202.28   10.70
   4 -14   0  229.28   10.20
   4 -14   0  223.18    9.70
   5 -14   0  352.36   13.20
   5 -14   0  365.36   14.70
   5 -14   0  366.56   14.80
  -5 -14   0  335.17   17.20
  -5 -14   0  365.86   13.70
  -5 -14   0  342.07   14.20
   5 -14   0  363.06   13.80
  -6 -14   0  159.98    7.20
   6 -14   0  145.99    6.70
  -6 -14   0  146.89    7.40
   6 -14   0  152.78    7.20
   6 -14   0  139.79    7.40
  -7 -14   0    4.40    2.00
  -7 -14   0    6.00    1.60
   7 -14   0    7.30    1.40
   7 -14   0    5.70    1.30
   7 -14   0    3.20    0.90
  -8 -14   0   45.70    2.70
   8 -14   0   51.39    3.00
   0 -15   0    1.20    1.10
   0 -15   0    0.40    1.60
   0 -15   0   -0.50    1.10
  -1 -15   0  145.69    8.40
   1 -15   0  146.49    9.30
   1 -15   0  140.29    7.80
  -1 -15   0  138.19    9.00
   2 -15   0  324.27   13.00
   2 -15   0  333.07   12.90
  -2 -15   0  338.97   14.30
  -2 -15   0  318.57   14.90
   2 -15   0  329.67   14.90
   3 -15   0  191.78    8.70
   3 -15   0  205.68   10.50
  -3 -15   0  204.78   10.50
   3 -15   0  190.08    8.70
  -3 -15   0  200.48    9.90
   3 -15   0  198.78   10.20
   4 -15   0    8.30    1.80
  -4 -15   0   11.90    2.60
   4 -15   0   10.50    2.20
  -4 -15   0   10.30    2.00
  -4 -15   0   10.50    2.20
   4 -15   0    9.40    2.30
   4 -15   0    8.20    1.50
  -5 -15   0  229.58    9.80
  -5 -15   0  238.98   10.70
  -5 -15   0  249.38   10.90
   5 -15   0  258.17   11.20
   5 -15   0  241.28    9.60
   5 -15   0  217.18   10.10
   5 -15   0  248.58   11.10
   6 -15   0  158.48    6.60
   6 -15   0  131.09    8.70
  -6 -15   0  159.58    6.50
  -6 -15   0  151.38    7.30
   6 -15   0  145.69    6.20
   7 -15   0  116.29    5.30
   0 -16   0   21.80    2.90
   0 -16   0   22.40    3.40
   1 -16   0    3.90    1.20
  -1 -16   0    4.80    1.80
   1 -16   0    2.90    1.50
  -1 -16   0    2.60    1.20
   1 -16   0    3.50    1.40
   2 -16   0    9.30    1.90
  -2 -16   0    9.80    2.20
  -2 -16   0    9.30    1.90
   2 -16   0   13.10    1.90
   2 -16   0   18.00    3.20
   3 -16   0    5.90    1.70
  -3 -16   0    4.90    1.70
  -3 -16   0    5.40    1.50
   3 -16   0    6.50    1.40
   4 -16   0    0.30    1.10
  -4 -16   0    1.40    0.80
   4 -16   0    1.20    0.80
  -4 -16   0    0.00    1.30
  -5 -16   0    5.20    1.40
   5 -16   0    5.10    1.10
  -6 -16   0   31.60    2.20
   6 -16   0   36.90    2.40
   0 -17   0    0.50    0.80
   0 -17   0   -0.70    0.80
   1 -17   0  289.97   12.20
  -1 -17   0  298.47   11.30
   1 -17   0  284.67   10.70
  -1 -17   0  298.67   12.30
  -2 -17   0   32.60    2.90
  -2 -17   0   36.10    3.30
   2 -17   0   28.70    3.00
  -3 -17   0  139.19    6.70
   3 -17   0  135.19    6.00
   3 -17   0  144.99    6.80
  -3 -17   0  146.19    6.60
  -4 -17   0  172.28    7.10
   4 -17   0  175.38    6.80
   4 -17   0  185.38    8.40
   0 -18   0    2.40    1.00
   0 -18   0    3.90    1.00
  -1 -18   0   42.70    3.80
  -1 -18   0   36.20    2.50
   2 -18   0  144.19    6.30
  -2 -18   0  141.29    5.80
  -2 -18   0  141.59    6.10
   0   0   1    0.90    0.10
   0   0  -1    0.90    0.50
  -1   0   1  151.78    5.20
  -1   0   1  160.68    5.50
   1   0  -1  139.49    8.90
   1   0   1  161.98    5.30
   1   0  -1  165.18    5.20
  -1   0  -1  146.09    5.30
   1   0   1  144.79    8.90
   2   0   1  114.09    4.80
   2   0   1   93.39    9.30
   2   0  -1  115.99    4.70
   2   0  -1  103.29    9.70
   3   0  -1 4328.77  115.09
   3   0   1 4198.38  115.19
   3   0   1 3868.51  130.99
   3   0  -1 3859.21  130.99
   4   0   1  889.21   46.20
   4   0  -1  882.41   46.00
   4   0   1 1001.70   30.40
   4   0  -1  975.10   30.10
   5   0  -1   17.30    7.90
  -5   0   1   10.40    2.70
   5   0   1    8.20    2.00
   5   0  -1    7.70    1.80
   6   0   1    5.40    5.60
   6   0   1    7.10    2.00
   6   0  -1    4.60    4.90
   7   0  -1  242.18   28.80
   7   0   1  209.38   27.60
   7   0   1  236.18   11.40
  -7   0  -1  213.18   14.30
   7   0  -1  232.08   11.10
  -7   0   1  243.98   14.40
   8   0   1   64.59    5.70
   8   0   1   57.49   16.60
   8   0  -1   62.49    5.20
  -8   0  -1   70.19    8.80
   8   0   1   61.09    5.40
  -8   0   1   50.89    7.60
   8   0  -1   54.39   15.80
   9   0   1    1.40    1.20
  -9   0   1    5.20    4.40
   9   0   1   -2.70    2.00
   9   0  -1   -1.50    1.00
  -9   0  -1    6.60    4.80
   9   0  -1    5.40   10.60
  10   0   1   19.20    3.00
  10   0   1   16.40    3.90
  10   0  -1   24.00   22.20
  10   0  -1   19.00    2.90
  10   0   1   14.20   14.80
  11   0   1   61.89    5.80
  11   0   1   62.89    4.20
  11   0  -1   63.29    4.50
  11   0  -1   63.39    4.00
  11   0   1   64.89    4.60
  11   0  -1   64.29    6.00
  12   0  -1    0.30    0.90
  12   0   1    1.60    1.00
  12   0  -1   -0.40    0.80
  12   0  -1    2.00    0.80
  12   0   1    2.60    1.40
  12   0   1    0.90    0.70
   1   1  -1  171.68   10.90
   1   1  -1  187.68    6.30
  -1   1   1  200.88    7.10
  -1  -1  -1  208.68    6.60
   1  -1   1  171.98    8.80
   1  -1  -1  207.88   10.50
  -1  -1   1  203.78    6.20
   1   1   1  203.28    6.50
   1   1   1  198.18   12.00
   2  -1   1 1136.29   44.00
  -2   1   1 1281.77   37.50
   2  -1   1 1359.46   36.50
   2   1  -1 1226.98   36.30
   2   1  -1 1194.98   47.70
   2   1   1 1362.06   36.70
   2   1   1 1146.09   47.70
   2  -1  -1 1248.58   45.60
  -3   1   1 3213.78   96.09
   3   1  -1 3482.95   94.89
   3  -1   1 3124.49  108.09
   3   1  -1 3162.68  112.39
   3  -1   1 3508.85   94.89
   3   1   1 3100.49  112.49
   3   1   1 3683.93   95.39
   4  -1   1  177.78    8.20
   4   1  -1  194.38    8.60
  -4   1   1  163.38    9.10
   4   1  -1  166.88   18.00
   4  -1   1  163.78   16.50
   4  -1  -1  169.88   16.80
   4   1   1  178.28   18.80
   4   1   1  184.58    8.50
   5   1  -1  710.83   45.40
  -5   1   1  744.03   27.20
   5   1  -1  738.13   25.20
   5  -1   1  696.83   41.90
   5   1   1  666.13   44.60
  -5  -1   1  719.63   26.10
   5   1   1  756.92   25.60
   5  -1  -1  700.93   42.80
  -6   1   1  882.91   33.50
   6  -1   1  861.71   52.49
   6   1  -1  834.82   55.39
   6   1  -1  925.81   31.60
   6  -1  -1  940.91   54.69
   6   1   1  837.52   55.79
  -6  -1   1  933.11   33.00
   6   1   1  905.41   31.80
   7   1  -1  147.29    9.00
   7  -1   1  145.29    8.40
  -7   1   1  158.08   11.90
   7  -1   1  153.08   22.50
   7   1  -1  148.79   24.20
  -7  -1  -1  153.98   11.40
   7   1   1  170.18    9.50
  -7  -1   1  147.39   10.80
   7  -1  -1  157.48    8.40
   7  -1  -1  159.98   23.30
   7   1   1  162.88   10.50
  -7   1  -1  164.08   12.30
   7   1   1  147.79   24.10
  -8  -1  -1   30.60    8.20
  -8   1   1   34.30    6.50
   8   1  -1   41.20   16.40
   8   1  -1   34.60    4.10
   8  -1   1   28.80    4.10
   8  -1   1   35.90    3.90
   8  -1   1   33.00   13.80
   8  -1  -1   36.70   14.00
  -8  -1   1   35.60    6.40
   8   1   1   32.60   14.20
   8  -1  -1   35.20    3.90
   8   1   1   24.30    3.90
   8   1   1   36.10    4.30
  -8   1  -1   21.30    4.90
   9  -1   1  410.86   16.80
  -9  -1  -1  405.26   23.00
  -9   1   1  407.26   22.60
   9  -1   1  413.76   16.70
   9   1  -1  420.86   48.00
   9   1  -1  412.46   17.30
   9  -1  -1  426.86   16.60
  -9  -1   1  395.86   21.40
   9   1   1  421.66   17.70
  -9   1  -1  402.06   23.80
   9  -1  -1  413.06   15.60
  10   1  -1  137.59    8.80
  10  -1   1  146.49    8.50
  10   1  -1  107.99    7.20
  10  -1   1  122.79   23.80
  10  -1   1  131.59   10.10
  10   1   1  150.88    9.40
  10  -1  -1  141.39    9.00
  10  -1  -1  127.89    7.60
  10   1   1  172.28   51.99
  11   1  -1  166.08    7.30
  11  -1   1  164.98    9.70
  11  -1   1  164.08    7.70
  11   1  -1  163.78    8.20
  11  -1   1  163.88    7.60
  11   1   1  163.18    8.30
  11  -1  -1  165.48    7.60
  11  -1  -1  155.98    9.60
  11  -1  -1  165.88    7.30
  11   1   1  171.28    7.90
  11   1   1  168.38   10.20
  12   1  -1   92.79    6.10
  12   1  -1   92.59    4.00
  12   1  -1   94.89    4.80
  12  -1   1   80.19    4.90
  12  -1   1   94.39    4.40
  12  -1   1   89.59    5.70
  12  -1  -1   97.29    4.10
  12   1   1   83.89    4.30
  12   1   1   94.89    4.80
  12  -1  -1   91.49    4.40
  12   1   1   94.69    6.00
  12  -1  -1   90.09    5.80
   0   2   1  214.58    7.50
   0   2   1  238.48   12.60
   0  -2   1  250.47    9.60
   1   2  -1  213.68    7.20
   1  -2   1  230.18    8.80
  -1   2   1  211.08    8.00
   1   2   1  235.58    7.20
   1   2   1  207.38   14.10
  -1  -2   1  191.98   14.10
   1  -2  -1  245.78   11.80
   1   2   1  206.48    7.30
   3   2  -1 2638.24  100.89
  -3   2   1 2858.11   83.69
   3   2  -1 3093.89   82.29
   3  -2   1 2764.52   93.39
   3   2   1 3132.39   82.59
   3   2   1 2625.54  108.69
   4  -2   1  198.48   17.40
  -4   2   1  210.08   10.70
   4   2  -1  209.78    9.40
   4   2  -1  204.08   21.10
   4   2   1  205.98    9.60
   4   2   1  186.38   20.50
   4  -2  -1  220.18   18.60
   5   2  -1  884.81   54.59
  -5   2   1  951.00   34.20
   5  -2   1  927.81   48.30
   5   2  -1  971.70   32.10
  -5  -2   1  968.30   32.30
   5   2   1 1010.10   32.60
   5   2   1  905.01   55.49
   5  -2  -1  985.50   50.09
  -6   2   1  150.78   10.80
   6  -2   1  148.39   19.20
   6   2  -1  157.38   22.90
   6   2  -1  168.88    9.90
  -6   2  -1  139.29   10.80
  -6  -2   1  158.38    9.80
   6   2   1  153.68   22.80
   6  -2  -1  180.28   21.30
   6   2   1  156.28    9.80
   7   2  -1  787.62   27.90
   7  -2   1  731.13   26.50
  -7  -2  -1  736.03   30.90
   7  -2   1  781.62   26.20
   7   2  -1  784.62   29.80
   7   2  -1  760.62   58.59
   7  -2   1  698.33   57.69
  -7   2   1  780.62   32.30
   7  -2  -1  762.22   25.90
  -7  -2   1  800.12   30.10
   7   2   1  785.52   30.20
   7  -2  -1  812.62   52.49
   7   2   1  721.23   57.59
   7   2   1  771.82   28.00
  -7   2  -1  793.92   33.40
   8  -2   1  202.58   10.50
  -8  -2  -1  165.68   20.20
   8   2  -1  207.58   32.80
   8   2  -1  214.48   11.30
   8  -2   1  215.18   26.90
  -8   2   1  199.78   14.70
   8  -2   1  217.48   10.20
  -8   2  -1  207.38   15.80
   8  -2  -1  208.98    9.30
   8  -2  -1  212.68   27.60
   8   2   1  206.38   31.80
   8  -2  -1  201.48    9.80
  -8  -2   1  210.38   13.50
   8  -2  -1  185.98   10.10
   8   2   1  209.08   11.50
   8   2   1  221.48   13.70
   9   2  -1   67.89    6.00
   9  -2   1   59.19   16.00
  -9  -2  -1   45.50    8.50
   9  -2   1   64.79    5.70
  -9   2   1   59.99    9.80
   9  -2   1   67.69    5.10
   9  -2   1   60.79    4.70
  -9   2  -1   45.60    9.40
   9  -2  -1   66.39    5.00
   9  -2  -1   72.99   18.40
   9   2   1   64.49    5.90
   9   2   1   56.19   29.80
  -9  -2   1   48.80   10.10
   9  -2  -1   70.99    5.40
   9  -2  -1   65.69    4.60
  10  -2   1  369.56   18.60
  10   2  -1  410.36   51.29
  10  -2  -1  369.76   22.90
  10  -2  -1  413.96   19.10
  10   2   1  421.26   51.49
  10   2   1  393.36   19.30
  11   2  -1    3.40    1.10
  11  -2   1    1.60    0.90
  11   2  -1    4.60    1.80
  11  -2   1    4.90    1.70
  11  -2   1    4.60    1.30
  11   2   1    5.10    1.60
  11   2   1    3.60    1.00
  11  -2  -1    3.60    1.10
  11  -2  -1    5.00    1.20
  12  -2   1   27.20    3.00
  12   2  -1   22.80    2.30
  12  -2   1   24.20    2.10
  12   2  -1   26.50    3.20
  12  -2   1   25.20    1.80
  12   2   1   25.90    2.10
  12   2   1   26.20    3.10
  12  -2  -1   26.80    2.00
  12  -2  -1   28.90    2.10
  12  -2  -1   28.00    3.00
  12   2   1   26.70    2.40
   0   3   1  858.11   25.60
   0  -3   1  957.30   30.00
   0   3  -1  829.52   25.60
   1   3  -1 2854.61   82.69
  -1   3   1 2884.31   83.79
   1   3   1 3118.89   82.49
  -1  -3   1 2717.33   92.79
   1   3   1 3200.98   83.19
   1   3   1 2905.41  102.49
   2   3  -1  202.58    7.80
   2  -3   1  220.58   11.40
  -2   3   1  188.48    8.70
   2   3   1  194.18    7.90
  -2  -3   1  194.58    6.20
   2  -3  -1  230.38   13.50
   2   3   1  167.58   16.10
   3   3  -1  296.17   24.40
   3   3  -1  353.26   12.80
  -3   3   1  332.57   13.90
   3  -3   1  335.87   19.00
   3   3   1  298.07   25.00
   3   3   1  350.66   12.90
   3  -3  -1  372.66   20.90
  -4   3   1  411.16   17.40
   4  -3   1  409.46   25.20
   4   3  -1  365.96   31.10
   4   3  -1  466.35   16.30
   4   3   1  372.96   31.80
  -4  -3   1  390.06   14.80
   4   3   1  408.66   16.00
   4  -3  -1  455.25   30.60
   5   3  -1  230.28   26.50
  -5   3   1  250.87   13.50
   5   3  -1  250.37   12.00
   5   3   1  252.87   12.30
  -5  -3   1  241.38   11.40
   5  -3  -1  265.37   22.60
   5   3   1  240.98   27.40
   6   3  -1  199.58   27.20
  -6   3   1  208.98   13.40
   6  -3   1  215.38   22.10
   6  -3  -1  234.08   23.50
  -6   3  -1  206.28   13.70
   6   3   1  200.78   27.90
  -6  -3   1  208.08   11.10
   6   3   1  211.98   12.00
   7  -3   1  196.28   23.10
   7   3  -1  196.78   12.00
  -7  -3  -1  194.58   17.60
   7   3  -1  196.98   10.80
   7  -3   1  201.18    9.10
   7  -3   1  178.78   11.70
  -7   3   1  199.38   13.80
   7   3  -1  180.48   29.30
   7  -3   1  176.68    8.70
   7  -3  -1  197.38   24.00
   7  -3  -1  195.78    8.90
   7  -3  -1  180.48    8.40
   7   3   1  198.18   11.00
   7   3   1  197.08   12.30
  -7  -3   1  176.98   11.20
  -7   3  -1  202.68   14.60
   7  -3  -1  178.68    9.60
   7   3   1  176.58   27.70
   8  -3   1 1132.19   35.40
   8  -3   1 1166.18   65.29
   8   3  -1 1069.19   40.90
  -8  -3  -1 1006.00   41.50
   8  -3   1 1157.38   37.00
  -8   3   1 1117.59   44.30
   8   3  -1 1085.09   37.70
   8   3  -1 1055.89   79.69
   8  -3   1 1093.29   36.60
   8   3   1 1050.49   81.29
   8  -3  -1 1052.19   35.70
   8  -3  -1 1113.59   34.70
  -8   3  -1 1129.69   49.40
   8   3   1 1079.19   38.30
   8  -3  -1 1180.78   67.29
   9  -3   1  146.59    8.80
   9  -3   1  154.08   10.00
   9   3  -1  143.99   31.40
  -9   3   1  139.59   13.40
   9   3  -1  164.68    9.80
   9  -3   1  163.38    8.00
   9  -3   1  155.78   22.90
   9  -3   1  172.48    8.20
  -9   3  -1  153.38   14.70
   9  -3  -1  151.48   10.10
   9  -3  -1  169.88   24.60
   9  -3  -1  151.58    8.40
   9   3   1  146.89    9.60
   9   3   1  147.09   32.30
   9  -3  -1  155.58    7.80
   9  -3  -1  152.18    7.60
  10  -3   1   51.99    4.50
  10  -3   1   60.29    4.30
  10  -3   1   62.99   18.00
  10  -3   1   55.69    3.90
  10  -3   1   48.00    5.10
  10   3  -1   53.89    5.10
  10   3   1   44.30    4.70
  10  -3  -1   54.09    4.00
  10  -3  -1   46.80    3.80
  10  -3  -1   49.60   19.10
  10  -3  -1   54.69    5.30
  11   3  -1   61.49    4.10
  11  -3   1   53.79    3.80
  11  -3   1   49.90    4.70
  11   3  -1   53.89    4.40
  11  -3   1   55.89    3.40
  11   3   1   56.29    4.60
  11  -3  -1   54.69    4.90
  11  -3  -1   58.89    3.50
  11  -3  -1   54.39    3.40
  11   3   1   54.09    4.00
  12   3  -1   37.30    2.80
  12  -3   1   35.40    2.20
  12  -3   1   35.40    3.20
  12  -3   1   32.80    2.30
  12   3  -1   33.90    3.60
  12  -3  -1   31.60    3.10
  12   3   1   32.40    3.40
  12  -3  -1   34.30    2.10
  12   3   1   35.50    2.80
  12   3   1   31.10    2.70
  12  -3  -1   29.90    2.10
   0  -4   1 1310.17   41.10
   0  -4  -1 1395.66   46.70
   0   4  -1 1031.60   34.70
   0   4   1 1105.29   34.80
   1   4  -1 2570.54   69.69
  -1   4   1 2447.76   70.39
   1   4   1 2228.38   85.69
  -1  -4   1 2350.36   80.59
  -1   4  -1 2424.76   70.79
   1   4   1 2553.84   68.89
   1   4   1 2539.45   69.79
   2   4  -1 1206.58   34.60
   2   4  -1  953.70   49.40
  -2   4   1 1089.09   35.60
   2  -4   1 1246.78   38.50
   2   4   1 1178.28   34.70
   2  -4  -1 1220.58   42.80
   2   4   1 1053.29   52.29
   3   4  -1  332.27   12.70
  -3   4   1  321.97   13.90
   3   4  -1  269.77   25.00
   3  -4   1  380.06   18.50
   3   4   1  283.97   26.00
  -3  -4   1  307.37   10.40
   3   4   1  329.37   12.80
   4   4  -1  819.02   27.30
   4  -4   1  899.91   37.60
  -4   4   1  794.62   29.00
   4   4  -1  734.93   48.80
  -4  -4   1  789.62   24.90
   4   4   1  798.62   27.50
  -4   4  -1  769.62   29.30
   4   4   1  736.63   49.50
   5   4  -1 1375.46   45.30
  -5   4   1 1380.36   47.60
   5   4  -1 1275.27   74.89
   5  -4   1 1489.35   59.99
   5   4   1 1336.07   76.89
   5   4   1 1420.76   45.90
  -5  -4   1 1359.26   42.90
  -5   4  -1 1410.36   48.70
   5  -4  -1 1520.75   62.39
   6   4  -1  231.48   12.60
   6  -4   1  213.88    9.30
  -6   4   1  223.98   14.10
   6  -4   1  225.98    9.50
   6  -4   1  242.78   11.80
   6   4  -1  205.78   29.60
   6  -4   1  248.38   22.60
   6  -4  -1  249.58   23.40
   6  -4  -1  218.78   11.40
   6   4   1  209.08   29.50
  -6   4  -1  207.38   14.20
   6   4   1  228.58   12.90
   6  -4  -1  215.88    9.20
  -6  -4   1  224.28   10.90
   7  -4   1   60.59    4.40
  -7  -4  -1   44.30    6.50
   7  -4   1   57.49    5.40
   7   4  -1   60.79    6.00
   7  -4   1   55.29    5.40
   7   4  -1   56.89   21.40
   7  -4   1   58.09    4.10
   7   4  -1   57.09    6.80
  -7   4   1   65.49    7.90
   7  -4   1   67.19   13.00
   7  -4  -1   58.79    5.60
   7  -4  -1   62.29    4.20
   7  -4  -1   59.99   13.20
   7   4   1   64.09    7.20
  -7   4  -1   53.89    7.40
   7   4   1   55.59    6.10
   7  -4  -1   56.09    4.00
   7  -4  -1   52.99    5.10
   7   4   1   44.30   19.30
   8  -4   1  372.76   17.10
   8   4  -1  317.37   46.80
   8   4  -1  426.06   19.80
  -8   4   1  381.16   21.80
   8   4  -1  396.36   20.30
   8  -4   1  390.66   14.40
   8  -4   1  430.46   34.80
   8  -4   1  400.86   14.90
  -8   4  -1  354.96   22.20
   8   4   1  385.76   17.90
   8  -4  -1  369.56   16.50
   8  -4  -1  371.26   15.60
   8  -4  -1  383.06   14.30
   8   4   1  377.36   20.30
   8  -4  -1  421.56   35.90
   8   4   1  385.46   48.90
   9   4  -1  559.14   22.30
   9  -4   1  566.14   19.70
   9  -4   1  565.74   18.90
   9  -4   1  551.54   20.90
  -9   4   1  534.15   27.90
   9  -4   1  569.74   22.40
   9   4   1  515.95   26.30
   9  -4  -1  565.04   19.40
   9  -4  -1  552.84   20.20
   9  -4  -1  542.15   18.80
   9   4   1  479.15   60.09
   9  -4  -1  572.24   43.40
   9  -4  -1  555.64   22.50
  -9   4  -1  561.24   29.40
   9   4   1  555.84   22.70
  10  -4   1   71.59    5.10
  10   4  -1   69.59    5.70
  10  -4   1   63.89    4.00
  10  -4   1   71.79   18.10
  10  -4   1   72.39    6.00
  10  -4   1   66.99    4.60
  10  -4  -1   75.09    4.60
  10  -4  -1   68.59    5.90
  10  -4  -1   65.19    4.20
  10   4   1   74.89    6.00
  10  -4  -1   64.09    4.80
  11   4  -1  194.28    9.20
  11  -4   1  194.78    8.10
  11  -4   1  184.18    7.10
  11   4  -1  203.68    8.00
  11  -4   1  174.48    9.30
  11  -4  -1  185.28    9.50
  11  -4  -1  187.18    9.00
  11  -4  -1  191.38    7.40
  11   4   1  190.08    9.40
  12   4  -1   46.30    4.30
  12  -4   1   61.49    4.10
  12  -4   1   69.59    4.70
  12   4  -1   59.59    4.70
  12   4   1   64.89    3.90
  12   4   1   60.99    3.10
  12  -4  -1   61.09    3.60
  12   4   1   60.69    4.50
  12  -4  -1   60.29    4.50
   0   5  -1 1595.64   46.90
   0   5   1 1528.45   47.70
   0   5  -1 1712.73   47.70
   0   5   1 1699.13   47.10
  -1   5   1  817.32   26.00
   1   5  -1  818.92   25.50
  -1  -5  -1  872.71   39.40
  -1  -5   1  830.82   36.00
   1   5   1  851.41   24.60
   1   5   1  797.32   26.00
  -1   5  -1  804.42   26.30
   2   5  -1  500.35   16.50
  -2   5   1  485.25   17.60
   2   5   1  466.95   16.50
  -2   5  -1  486.05   18.00
   2   5   1  427.66   32.00
  -2  -5   1  455.55   32.60
   3   5  -1 1165.68   36.50
   3  -5   1 1272.97   42.40
   3   5  -1  999.30   58.09
  -3   5   1 1110.39   37.80
   3   5   1 1037.50   59.69
   3  -5  -1 1302.17   47.40
   3   5   1 1187.08   36.90
  -3   5  -1 1125.19   38.50
   4   5  -1  617.94   47.00
   4   5  -1  735.23   25.50
  -4   5   1  695.33   27.00
   4  -5   1  815.82   33.70
  -4   5  -1  680.83   27.50
   4   5   1  638.54   48.70
   4   5   1  695.03   25.60
   4  -5  -1  789.22   36.50
   5  -5   1  248.38   18.80
   5   5  -1  208.68   11.60
   5   5  -1  189.88   28.30
  -5   5   1  204.38   12.80
   5   5   1  222.38   12.20
  -5  -5   1  203.68    8.30
  -5   5  -1  211.68   13.40
   5   5   1  197.68   28.20
   5  -5  -1  253.47   20.50
  -6   5   1  439.26   21.90
  -6  -5  -1  402.16   17.90
   6  -5   1  468.85   18.50
   6   5  -1  456.45   20.30
   6   5  -1  415.66   45.90
   6  -5   1  438.26   15.20
   6   5   1  449.16   19.60
   6  -5  -1  485.45   18.80
  -6   5  -1  473.95   23.30
   6   5   1  377.26   44.50
   6  -5  -1  444.96   17.40
   6   5   1  470.15   21.00
   6  -5  -1  444.96   15.80
   6  -5  -1  524.35   34.00
   6  -5  -1  465.35   16.80
   7   5  -1   74.19    6.90
   7  -5   1   63.49    4.00
   7  -5   1   51.99    5.20
   7  -5   1   69.59   12.30
   7  -5   1   59.69    5.40
  -7   5   1   60.29    8.10
   7   5  -1   63.59    7.30
   7   5  -1   37.80   20.40
   7  -5   1   66.29    4.60
   7  -5  -1   61.39    5.50
   7   5   1   65.59    7.50
   7  -5  -1   73.69   14.00
   7  -5  -1   65.19    4.10
   7  -5  -1   62.79    5.30
  -7   5  -1   71.29    8.70
   7   5   1   76.89   23.70
   7  -5  -1   67.89    4.40
   7   5   1   76.69    6.70
   8   5  -1   34.80    4.60
   8   5  -1   43.00    7.20
   8  -5   1   44.70    4.50
   8  -5   1   38.90    3.00
  -8   5   1   42.20    7.90
   8  -5   1   37.10    3.60
   8  -5   1   38.90   10.50
   8  -5   1   38.10    4.50
   8  -5  -1   39.60    4.30
   8   5   1   41.60    5.20
   8  -5  -1   35.50   11.40
   8  -5  -1   39.10    4.60
   8   5   1   37.40   22.60
   8  -5  -1   39.10    3.10
   8  -5  -1   41.00    3.60
  -8   5  -1   42.50    8.10
   9  -5   1   95.29    7.10
  -9   5   1   95.79   12.00
   9  -5   1   93.69    4.90
   9  -5   1   92.79   15.60
   9   5  -1  103.19    7.40
   9  -5   1   96.99    6.70
   9  -5   1   93.09    5.70
   9   5   1   85.09   10.80
   9  -5  -1   94.29    5.00
   9  -5  -1   92.69    7.10
   9   5   1   89.29    7.40
   9  -5  -1   75.99   16.40
   9  -5  -1   86.39    5.30
   9  -5  -1   93.49    6.30
  -9   5  -1   66.89   11.60
  10  -5   1   18.70    1.90
  10   5  -1   23.90    3.60
  10  -5   1   14.20    2.50
  10  -5   1   17.00    2.40
  10  -5   1   14.80    2.90
  10  -5  -1   22.20    2.10
  10  -5  -1   22.10    2.90
  10  -5  -1   19.70    2.20
  10   5   1   20.20    3.50
  11   5  -1    2.70    1.20
  11  -5   1    2.00    1.40
  11  -5   1    4.40    0.80
  11   5  -1    1.30    1.30
  11  -5   1    5.20    1.60
  11  -5  -1    4.20    1.50
  11  -5  -1    2.20    0.90
  11   5   1    2.40    1.30
  11  -5  -1    4.00    1.10
  12  -5   1   12.40    1.70
  12  -5   1   13.60    1.30
  12   5  -1   13.70    1.70
  12   5  -1   15.00    2.20
  12   5   1   15.00    2.10
  12  -5  -1   11.00    1.70
 -12  -5   1   12.60    1.50
  12   5   1   16.80    1.90
   0   6   1   24.20    2.00
   0   6   1   22.90    2.30
   0   6  -1   22.80    2.20
   0   6  -1   24.10    1.90
   1   6  -1  711.93   22.90
  -1   6   1  661.93   22.80
  -1  -6  -1  809.52   38.20
  -1   6  -1  653.73   23.10
   1   6   1  695.23   23.00
  -1  -6   1  757.12   34.10
   1   6   1  688.23   21.50
  -2   6   1  297.57   12.40
   2   6  -1  296.87   11.60
   2   6   1  302.57   12.00
  -2   6  -1  283.27   12.60
   2   6   1  242.68   25.60
  -2  -6   1  286.87   22.90
  -3   6   1  574.94   21.80
   3   6  -1  471.75   39.80
   3   6  -1  588.24   20.70
  -3   6  -1  602.14   22.60
   3   6   1  538.75   42.70
   3   6   1  574.24   20.90
   4   6  -1  784.42   27.00
   4   6  -1  657.93   52.19
  -4   6   1  746.93   28.20
  -4   6  -1  783.52   29.40
   4   6   1  740.93   27.20
   4   6   1  667.73   52.69
   5  -6   1  398.76   16.10
   5  -6   1  387.76   16.20
  -5   6   1  405.06   19.60
   5  -6   1  398.16   14.50
   5  -6   1  411.66   24.10
   5   6  -1  402.96   18.20
   5   6   1  403.26   18.60
   5   6   1  346.77   39.70
   5  -6  -1  441.96   28.10
  -5   6  -1  420.06   20.60
   6  -6   1  648.64   24.30
   6   6  -1  621.04   26.00
   6  -6   1  610.34   19.30
   6  -6   1  610.64   20.70
   6   6  -1  559.84   24.10
   6  -6   1  627.04   22.70
  -6   6   1  629.24   27.80
   6  -6   1  640.34   33.90
   6  -6   1  600.84   22.70
   6  -6  -1  591.84   22.00
   6  -6  -1  643.14   38.00
   6   6   1  538.55   55.59
   6   6   1  632.24   26.70
   6  -6  -1  610.84   22.70
   6   6   1  606.04   24.70
   6  -6  -1  610.54   19.50
  -6   6  -1  658.33   29.10
   6  -6  -1  611.34   20.50
   7   6  -1  599.74   27.10
   7  -6   1  618.74   23.20
   7  -6   1  655.93   24.00
   7  -6   1  602.74   21.20
   7  -6   1  637.64   36.50
   7  -6   1  595.74   19.70
  -7   6   1  625.84   29.10
   7   6  -1  622.54   24.80
  -7   6  -1  607.34   29.80
   7  -6  -1  598.34   23.30
   7   6   1  624.84   28.00
   7  -6  -1  684.73   41.40
   7  -6  -1  608.24   20.00
   7  -6  -1  640.24   22.90
   7  -6  -1  618.24   21.00
   7   6   1  648.94   25.50
   8  -6   1  247.78   12.00
   8  -6   1  249.78   12.50
   8   6  -1  236.88   13.00
   8  -6   1  254.17   10.60
  -8   6   1  260.47   18.10
   8   6  -1  224.78   15.90
   8  -6   1  250.47    9.20
   8  -6  -1  241.88   10.40
   8   6   1  236.38   13.30
   8  -6  -1  246.68   12.20
   8  -6  -1  218.98   23.70
   8  -6  -1  241.78    9.40
   8   6   1  239.48   16.60
  -8   6  -1  242.08   18.00
   8  -6  -1  235.38   11.40
   9  -6   1   22.60    2.70
   9  -6   1   22.40    3.40
   9   6  -1   27.00    6.30
   9  -6   1   20.70    4.00
   9  -6   1   24.10    2.90
   9  -6  -1   22.50    2.30
   9  -6  -1   23.60    2.70
   9  -6  -1   22.20    3.40
   9   6   1   25.10    4.50
   9  -6  -1   25.10    4.30
  10  -6   1  183.58    9.80
  10   6  -1  197.88   10.10
  10  -6   1  193.58    9.00
  10  -6   1  187.98    8.40
  10  -6   1  190.28    6.90
  10  -6  -1  197.28    8.30
  10  -6  -1  194.08    7.40
  10  -6  -1  212.18    8.90
  10   6   1  212.78   10.80
  10  -6  -1  181.88    9.70
  11  -6   1  110.69    5.20
  11  -6   1  111.29    7.10
  11   6  -1  118.69    7.10
  11  -6   1   98.69    6.20
  11   6  -1  113.19    6.10
  11  -6  -1  106.09    4.90
  11   6   1  110.79    6.30
  11  -6  -1  108.49    6.10
  12  -6   1   94.19    3.80
  12   6  -1   89.29    4.20
  12  -6   1   92.29    4.90
  12   6   1   93.99    5.10
  12   6   1   93.39    4.50
  12  -6  -1   88.09    4.40
 -12  -6   1   87.49    4.20
   0   7   1  450.65   14.50
   0   7   1  431.56   15.70
   0   7  -1  442.26   15.60
   0   7  -1  435.76   14.00
   1   7  -1  158.48    7.70
  -1   7   1  157.28    7.50
  -1  -7  -1  196.68   18.30
   1   7   1  154.18    7.80
   1   7   1  165.78    6.60
  -1   7  -1  154.68    7.60
   2   7  -1  392.66   15.50
  -2   7   1  410.96   16.10
   2   7   1  425.36   16.20
  -2  -7   1  399.06   29.20
  -2   7  -1  400.46   16.40
   3   7  -1  186.38    9.90
  -3   7   1  180.28   10.20
   3   7   1  186.98   10.10
  -3   7  -1  177.58   10.60
   4   7  -1  406.16   17.50
  -4   7   1  365.86   17.70
   4   7   1  361.16   19.70
  -4   7  -1  393.26   18.80
   5   7  -1  144.39   10.00
   5  -7   1  130.19    8.40
   5  -7   1  130.79    7.90
  -5  -7  -1  120.09    8.40
  -5   7   1  144.09   10.70
   5  -7   1  143.99    6.80
   5  -7  -1  136.29    5.70
   5  -7  -1  133.09    7.90
   5  -7  -1  139.39    8.30
  -5  -7   1  127.19    8.70
  -5   7  -1  137.99   11.10
   5   7   1  135.79   10.00
   5  -7  -1  131.59    7.00
   6  -7   1  187.78    8.40
   6   7  -1  154.08   15.60
   6  -7   1  183.08    9.70
   6   7  -1  194.28   15.30
  -6  -7  -1  168.28    9.40
   6  -7   1  164.78    6.60
   6  -7   1  184.88    9.70
  -6   7   1  173.68   13.00
   6   7   1  170.38   11.30
   6  -7  -1  185.38    8.20
   6  -7  -1  172.28    7.00
  -6  -7   1  176.48    9.10
   6  -7  -1  185.68    9.60
   6   7   1  184.48   12.80
   6  -7  -1  190.68    9.70
  -6   7  -1  167.78   13.40
   7  -7   1  198.28   10.70
  -7   7   1  217.18   15.40
   7  -7   1  210.98   10.80
   7   7  -1  210.18   14.20
   7   7  -1  196.38   12.10
   7  -7   1  209.68    9.40
  -7   7  -1  212.58   16.20
   7   7   1  206.78   14.90
   7  -7  -1  205.98   10.40
   7  -7  -1  197.38   10.60
   7  -7  -1  213.18    9.20
   7   7   1  210.18   13.80
   7  -7  -1  199.98    8.00
   8  -7   1  253.87    9.10
   8   7  -1  258.07   13.60
   8  -7   1  264.17   11.00
  -8   7   1  272.97   18.30
   8   7  -1  250.17   17.10
   8  -7   1  278.37   12.70
   8  -7   1  242.48   12.40
   8  -7  -1  253.77    9.50
   8  -7  -1  267.57   12.10
   8   7   1  253.37   17.40
   8  -7  -1  245.28   12.30
   8   7   1  280.77   14.30
   8  -7  -1  256.47   10.70
  -8   7  -1  250.97   18.50
   9  -7   1   59.39    5.30
   9  -7   1   58.49    3.00
   9  -7   1   61.29    4.30
   9  -7   1   63.79    5.20
   9   7  -1   68.49    6.10
   9   7   1   62.49    6.10
   9  -7  -1   61.39    3.40
   9  -7  -1   65.39    5.00
   9  -7  -1   61.99    5.30
   9  -7  -1   62.79    4.30
  10   7  -1   19.30    3.00
  10  -7   1   26.50    2.60
  10  -7   1   29.00    2.90
  10  -7   1   28.60    3.40
  10  -7  -1   25.80    3.10
  10   7   1   24.40    3.50
  10  -7  -1   26.80    4.00
  10  -7  -1   27.90    1.90
  10  -7  -1   27.70    2.50
  11  -7   1   56.29    3.30
  11  -7   1   55.49    4.00
  11  -7   1   57.49    3.30
  11   7  -1   59.49    3.90
 -11  -7   1   54.19    3.80
  11   7   1   60.59    4.60
  11  -7  -1   56.39    3.10
  11  -7  -1   54.19    3.80
   0   8  -1  123.29    6.70
   0   8   1  114.79    6.70
   0   8   1  118.29    5.60
   0   8  -1  128.19    5.10
   1   8  -1  437.76   16.40
  -1   8   1  421.66   15.40
  -1   8   1  428.46   16.40
  -1   8  -1  412.06   16.00
   1   8   1  435.96   14.40
  -1   8  -1  424.96   15.40
   1   8   1  442.66   16.80
   2   8  -1  578.64   21.20
  -2   8   1  562.04   20.80
   2   8   1  535.65   21.20
  -2   8  -1  548.05   21.10
  -2  -8   1  630.64   36.90
   3   8  -1   80.49    6.70
  -3   8   1   75.09    6.30
   3   8   1   78.69    6.90
  -3   8  -1   75.79    6.80
   4   8  -1  148.39   10.00
   4  -8   1  165.28   10.80
  -4   8   1  153.98   10.50
   4  -8   1  146.29    8.80
   4   8   1  153.08   10.40
  -4  -8   1  138.49    8.50
  -4   8  -1  161.58   11.10
   4  -8  -1  134.69    9.70
   4  -8  -1  137.19    7.80
   5   8  -1  397.66   19.10
   5  -8   1  385.06   15.70
   5  -8   1  396.86   14.30
   5  -8   1  397.16   17.40
  -5  -8  -1  363.06   17.90
  -5   8   1  396.56   19.60
   5  -8   1  375.96   15.70
   5  -8   1  374.46   15.90
   5  -8   1  350.36   12.00
  -5  -8  -1  397.06   16.60
  -5   8  -1  362.86   19.60
   5  -8  -1  367.66   12.60
   5   8   1  404.76   19.80
   5  -8  -1  393.46   14.00
   5  -8  -1  383.86   15.60
  -5  -8   1  382.06   15.90
   5  -8  -1  378.16   15.50
  -6  -8  -1  477.95   18.80
   6  -8   1  510.85   20.10
   6  -8   1  442.36   14.80
   6  -8   1  492.75   17.70
   6  -8   1  483.25   19.20
  -6   8   1  518.55   24.40
   6   8  -1  511.15   23.80
  -6  -8   1  511.35   18.60
   6   8   1  476.45   23.80
   6  -8  -1  477.05   18.70
   6  -8  -1  484.55   17.10
   6  -8  -1  456.45   15.50
  -6   8  -1  469.85   24.50
   6   8   1  480.35   21.40
   6  -8  -1  469.35   18.70
   7  -8   1   41.10    4.40
   7  -8   1   52.49    5.00
   7  -8   1   45.40    2.50
  -7   8   1   46.20    8.10
   7   8  -1   48.10    6.30
   7   8  -1   45.10    8.40
  -7  -8  -1   33.50    4.50
   7  -8   1   50.69    4.10
  -7  -8   1   35.30    4.40
   7  -8  -1   44.80    4.50
   7  -8  -1   44.90    2.90
   7   8   1   48.90    6.40
   7  -8  -1   46.00    4.70
   7  -8  -1   44.70    3.70
  -7   8  -1   35.10    7.30
   7   8   1   54.79    8.80
   8   8  -1   19.60    6.10
   8  -8   1   33.50    2.30
  -8   8   1   29.00    6.90
   8  -8   1   37.90    3.40
   8   8  -1   39.20    5.40
   8  -8   1   37.30    4.10
   8  -8   1   38.20    4.10
   8   8   1   29.10    7.20
   8  -8  -1   35.20    3.30
   8  -8  -1   46.40    4.20
   8  -8  -1   37.40    2.50
   8   8   1   31.70    5.10
   8  -8  -1   36.60    4.10
   9   8  -1   10.20    2.70
   9  -8   1    5.10    1.70
   9  -8   1    2.60    1.40
   9  -8   1    3.60    1.20
   9  -8  -1    2.40    1.20
   9   8   1    3.60    2.20
   9  -8  -1    4.80    0.90
   9  -8  -1    3.30    1.30
   9  -8  -1    6.20    1.80
  10  -8   1   31.70    2.60
  10   8  -1   28.90    3.20
  10  -8   1   25.80    2.80
  10  -8   1   27.70    3.10
  10  -8  -1   21.40    3.50
  10   8   1   28.10    3.30
  10  -8  -1   31.80    2.70
  10  -8  -1   24.60    2.80
  11  -8   1   24.10    3.10
  11   8  -1   26.10    2.50
 -11  -8  -1   22.60    2.30
  11  -8   1   26.60    3.00
  11  -8   1   26.70    2.00
  11   8   1   29.20    2.50
  11  -8  -1   23.70    1.80
 -11  -8   1   25.10    2.30
  11  -8  -1   27.10    2.40
   0   9   1   12.90    2.20
   0   9  -1   14.70    1.90
   0   9  -1   16.60    2.80
   1   9  -1  426.96   17.20
  -1   9   1  435.26   17.10
  -1   9   1  430.06   15.60
  -1   9  -1  452.05   17.00
   1  -9  -1  447.36   17.50
  -1   9  -1  427.76   15.40
   1   9   1  436.46   17.50
   2  -9   1  808.62   29.30
   2  -9   1  783.52   28.90
   2  -9   1  784.52   27.20
   2  -9   1  817.92   25.90
   2   9  -1  890.21   29.70
   2  -9   1  779.62   27.10
  -2  -9  -1  821.12   26.30
  -2  -9  -1  760.52   29.30
  -2   9   1  858.01   28.10
  -2  -9   1  823.02   28.60
  -2  -9   1  782.32   29.70
   2   9   1  881.11   29.80
  -2   9  -1  846.72   28.40
  -2  -9   1  835.92   26.30
   2  -9  -1  793.12   26.90
   2  -9  -1  813.12   29.50
   2  -9  -1  795.02   25.70
   3  -9   1   89.89    5.10
  -3   9   1   92.99    7.10
  -3  -9  -1   80.39    6.80
   3  -9   1   82.49    7.00
   3   9  -1   93.69    7.70
   3  -9   1   78.89    6.60
   3  -9   1   86.99    5.90
   3  -9  -1   84.09    5.70
   3  -9  -1   87.69    5.80
  -3  -9   1   83.29    6.00
   3  -9  -1   92.89    5.10
  -3  -9   1   86.59    6.90
   3  -9  -1   98.39    7.40
  -3  -9   1   90.49    6.70
   3   9   1   86.99    7.60
  -3   9  -1   95.79    7.70
   4  -9   1    4.30    1.30
   4   9  -1    5.70    2.80
   4  -9   1    9.30    3.40
   4  -9   1    6.40    2.60
   4  -9   1    8.30    2.00
   4  -9   1    4.60    1.50
  -4  -9  -1    7.30    2.60
   4  -9   1    3.10    1.70
  -4  -9   1    6.90    2.10
   4  -9  -1    2.20    2.40
   4  -9  -1    6.50    1.80
   4  -9  -1    7.00    1.50
   4   9   1   11.50    3.30
  -4   9  -1    2.30    2.40
   4  -9  -1    4.40    1.60
   5  -9   1  110.89    7.10
   5   9  -1  105.69    9.60
   5  -9   1  105.99    6.00
  -5   9   1  114.89    9.80
   5  -9   1  103.69    7.40
  -5  -9  -1  111.69    8.30
  -5  -9  -1  113.09    7.60
   5  -9   1  117.69    7.30
   5   9   1  111.59   10.30
   5  -9  -1  112.09    7.10
  -5  -9   1  102.49    7.60
  -5  -9   1  110.79    7.20
  -5   9  -1  107.09   10.10
   5  -9  -1   98.49    4.70
   5  -9  -1  115.59    8.20
   5  -9  -1  107.79    6.00
   5  -9  -1  109.89    6.90
   6   9  -1  331.67   19.30
  -6   9   1  353.96   19.40
   6  -9   1  345.17   14.90
  -6  -9  -1  342.17   14.80
   6  -9   1  343.87   13.30
   6  -9   1  320.17   14.60
   6  -9  -1  342.67   14.60
  -6  -9   1  333.37   14.30
   6  -9  -1  321.77   11.20
  -6   9  -1  330.07   19.60
   6  -9  -1  347.17   14.80
   6   9   1  352.16   20.10
   6  -9  -1  338.07   13.10
  -7   9   1  171.08   14.10
   7  -9   1  175.88    8.50
   7  -9   1  187.78   10.00
   7  -9   1  174.28    9.70
   7   9  -1  170.78   14.50
  -7  -9  -1  178.58    9.10
   7  -9  -1  171.78    6.60
   7   9   1  170.28   11.20
   7  -9  -1  180.58    9.70
  -7   9  -1  191.28   15.70
   7   9   1  196.98   15.40
  -7  -9   1  179.38    8.90
   7  -9  -1  189.18    9.70
   7  -9  -1  189.18    8.50
   8   9  -1  123.89    8.60
   8  -9   1  147.39    8.20
   8  -9   1  134.29    8.10
   8  -9   1  132.59    6.90
   8  -9  -1  145.19    7.90
   8   9   1  139.59    9.20
   8  -9  -1  127.39    4.90
   8  -9  -1  135.39    6.90
   8  -9  -1  132.39    7.80
   9   9  -1   61.39    5.60
   9  -9   1   52.99    3.80
   9  -9   1   53.69    4.50
   9  -9   1   55.19    4.40
   9   9   1   60.99    5.40
   9  -9  -1   51.09    4.20
   9  -9  -1   52.49    4.00
   9  -9  -1   55.59    3.80
  10  -9   1   87.39    5.20
  10   9  -1   72.89    6.00
  10  -9   1   85.39    4.50
 -10  -9  -1   84.89    5.20
  10  -9   1   90.69    4.80
 -10  -9   1   86.59    5.20
  10  -9  -1   87.19    5.00
  10   9   1   96.29    5.60
  10  -9  -1   89.39    4.30
  10  -9  -1   87.39    5.50
  11  -9   1  104.79    4.90
  11  -9   1  112.39    4.30
 -11  -9  -1  102.89    5.20
  11   9   1  110.69    5.00
  11  -9  -1  102.19    5.10
  11  -9  -1  106.49    4.60
 -11  -9   1  102.49    5.10
   0 -10  -1  250.67   13.10
   0  10   1  298.87   11.70
   0 -10  -1  291.67   13.40
   0 -10   1  359.36   16.30
   0 -10   1  321.17   14.60
   0 -10   1  304.87   14.40
   0 -10  -1  313.67   11.90
   0 -10   1  281.67   11.90
   0 -10   1  303.17   11.70
   0  10   1  323.37   14.30
   0  10  -1  314.57   14.00
   0 -10  -1  307.57   14.90
   1 -10   1  135.89    8.10
  -1  10   1  142.79    8.50
  -1 -10  -1  141.69    7.00
   1 -10   1  136.59    9.10
   1 -10   1  139.69    6.80
  -1 -10  -1  132.79    9.10
   1  10  -1  142.09    8.80
  -1  10   1  154.28    7.50
  -1  10  -1  146.59    6.80
  -1 -10   1  140.99    7.50
  -1 -10   1  147.19    8.80
  -1 -10   1  140.39    6.90
   1 -10  -1  139.09    9.40
   1 -10  -1  130.29    7.10
  -1 -10   1  131.59    8.80
   1  10   1  140.29    8.90
   1 -10  -1  126.89    7.60
  -1 -10   1  138.09    7.30
  -1  10  -1  138.29    8.30
  -1 -10   1  137.39    8.90
   1 -10  -1  137.69    6.80
   2 -10   1   42.80    5.20
  -2  10   1   46.60    4.90
   2 -10   1   41.30    4.20
   2 -10   1   40.40    5.10
   2 -10   1   54.39    5.30
  -2  10   1   54.89    4.90
   2 -10   1   41.20    6.10
   2 -10   1   44.40    4.10
   2  10  -1   48.50    5.80
  -2 -10  -1   45.70    4.20
  -2 -10  -1   47.00    5.40
   2 -10   1   48.40    3.70
  -2 -10  -1   47.60    4.00
  -2 -10   1   48.70    4.20
   2 -10  -1   52.89    4.50
   2 -10  -1   54.19    7.90
  -2 -10   1   43.40    5.20
   2 -10  -1   49.20    3.60
  -2  10  -1   51.69    5.10
   2  10   1   44.00    5.40
  -2 -10   1   48.30    3.90
   2 -10  -1   42.80    4.10
  -2  10  -1   51.29    5.10
   2 -10  -1   54.49    5.90
  -2 -10   1   45.30    4.80
   2 -10  -1   44.20    3.30
   3 -10   1  273.77   13.50
  -3  10   1  234.58   12.20
   3 -10   1  229.08   11.00
   3 -10   1  227.68   12.50
  -3 -10  -1  236.38   10.50
   3 -10   1  238.08   15.20
   3 -10   1  249.97   10.10
   3  10  -1  237.28   13.60
   3 -10   1  246.78   11.20
  -3 -10  -1  225.48   12.40
   3 -10   1  233.68   12.20
   3 -10  -1  228.58   12.40
   3 -10  -1  210.98   13.50
   3 -10  -1  232.58   10.80
  -3  10  -1  252.67   13.10
  -3 -10   1  239.48   12.40
   3 -10  -1  247.18   10.00
   3  10   1  223.08   16.30
   3 -10  -1  239.28   11.00
   3 -10  -1  207.08    9.20
  -3 -10   1  244.08   10.70
  -3 -10   1  242.38   11.90
  -4  10   1   13.30    3.60
   4 -10   1   21.90    3.80
   4 -10   1   16.10    3.30
   4 -10   1   21.10    2.90
  -4 -10  -1   10.00    2.50
  -4 -10  -1   16.80    3.40
   4 -10   1   27.50    4.70
  -4 -10   1   14.70    2.80
   4 -10  -1   13.10    3.00
   4 -10  -1   17.30    2.10
   4 -10  -1   16.30    2.50
   4 -10  -1   19.10    3.00
  -4 -10   1   19.40    3.90
   4  10   1   26.30    5.40
   4 -10  -1   12.20    2.40
  -4  10  -1   19.20    6.30
  -4 -10   1   20.00    2.70
   5  10  -1  340.37   18.90
  -5 -10  -1  334.57   15.00
   5 -10   1  341.77   13.10
  -5 -10  -1  308.37   17.20
  -5  10   1  332.67   17.50
   5 -10   1  334.87   14.40
   5 -10   1  331.17   14.50
  -5  10  -1  338.57   18.60
   5  10   1  324.97   19.20
  -5 -10   1  324.07   14.50
   5 -10  -1  327.07   14.30
  -5 -10   1  343.37   14.70
  -5 -10   1  353.46   14.40
   5 -10  -1  328.87   14.00
   5 -10  -1  328.37   15.90
   5 -10  -1  302.67   10.90
   5 -10  -1  331.77   12.80
   6 -10   1  240.78   10.30
  -6  10   1  235.18   15.40
   6  10  -1  229.18   16.60
   6 -10   1  227.98   11.30
  -6 -10  -1  229.38   11.30
   6 -10   1  239.78   11.70
  -6  10  -1  225.88   16.10
   6 -10  -1  241.88   10.20
   6 -10  -1  229.48   11.30
   6  10   1  226.68   16.80
  -6 -10   1  238.18   11.30
  -6 -10   1  238.18   11.20
   6 -10  -1  233.38   11.20
  -7 -10  -1    6.60    2.90
   7 -10   1    7.50    2.10
   7 -10   1    7.00    2.20
   7 -10   1    7.80    1.90
  -7 -10   1   10.30    2.40
   7 -10  -1    7.40    2.00
   7 -10  -1   10.60    2.00
   7 -10  -1    9.40    2.30
   8 -10   1    2.30    1.20
   8 -10   1    0.70    1.10
   8 -10   1    0.00    0.70
  -8 -10   1    0.50    1.10
   8  10   1    6.50    3.00
   8 -10  -1    2.60    1.20
   8 -10  -1    0.30    0.90
   8 -10  -1    1.50    0.80
   9 -10   1   81.09    5.10
   9 -10   1   78.69    5.20
  -9 -10  -1   75.69    5.00
   9 -10   1   78.19    4.50
   9  10   1   89.29    7.00
   9 -10  -1   75.19    4.20
   9 -10  -1   73.59    5.80
  -9 -10   1   69.39    4.80
   9 -10  -1   82.09    4.90
  10 -10   1   15.70    2.30
  10 -10   1   16.60    1.90
  10 -10   1   17.20    1.70
 -10 -10  -1   14.60    1.80
  10  10   1   19.00    2.50
  10 -10  -1   13.80    2.10
 -10 -10   1   13.80    1.80
  10 -10  -1   15.20    1.80
  10 -10  -1   14.90    1.50
   0 -11   1  867.71   28.60
   0 -11  -1  861.21   28.40
   0 -11   1  847.92   31.00
   0 -11  -1  840.02   27.20
   0 -11  -1  811.72   27.30
   0  11  -1  871.91   31.60
   0 -11  -1  844.32   31.50
   0 -11   1  854.31   27.30
   0 -11  -1  820.42   29.60
   0  11   1  872.81   31.50
   0 -11   1  803.02   29.70
   0 -11  -1  885.41   30.70
   0 -11   1  837.22   29.50
   0 -11   1  793.62   27.20
   1 -11   1  198.68   10.20
  -1 -11  -1  208.18    9.10
   1 -11   1  188.18   10.20
   1 -11   1  197.98    8.80
  -1 -11  -1  200.38   11.20
   1 -11   1  196.58   11.30
  -1 -11  -1  192.88    9.50
  -1  11   1  206.78   11.20
   1 -11   1  189.28    9.10
   1 -11   1  191.18   10.20
  -1 -11  -1  185.38   11.30
   1  11   1  198.38   11.70
   1 -11  -1  183.38    8.60
  -1 -11   1  204.08    9.00
   1 -11  -1  192.08    9.10
  -1 -11   1  186.88   11.10
  -1 -11   1  198.88    9.60
  -1  11  -1  188.18   13.70
   1 -11  -1  185.78   10.00
   1 -11  -1  192.88   10.60
   1 -11  -1  197.28   11.70
  -1 -11   1  190.48   10.40
   2 -11   1 1012.70   33.10
   2 -11   1  986.40   31.00
  -2 -11  -1  972.20   31.40
  -2  11   1 1002.00   34.50
  -2 -11  -1  955.50   35.10
   2  11  -1  985.30   36.10
   2 -11   1  995.50   34.70
  -2 -11  -1 1000.90   31.70
   2 -11   1  951.40   31.80
   2 -11   1  951.20   32.40
   2 -11   1  956.50   32.80
  -2  11   1 1038.10   32.80
  -2 -11  -1 1002.90   34.60
  -2 -11   1  988.00   31.30
   2 -11  -1  967.20   34.90
  -2 -11   1  978.10   33.60
  -2 -11   1  990.20   32.00
  -2 -11   1  959.60   34.60
   2 -11  -1  908.61   32.80
   2 -11  -1  949.40   32.50
  -2  11  -1  959.60   33.90
   2 -11  -1  972.10   31.00
   2  11   1  980.30   36.60
   2 -11  -1  969.50   31.90
   3 -11   1  122.89    7.90
  -3  11   1  101.49   10.60
   3 -11   1  122.49    7.40
   3 -11   1  119.39    8.50
  -3  11   1  138.69   10.20
   3  11  -1  118.39   10.10
   3 -11   1  106.09    8.00
  -3 -11  -1  126.49    6.90
  -3 -11  -1  122.89    8.80
   3  11   1  131.19   12.40
   3 -11  -1  117.29    7.30
  -3  11  -1  130.49    8.90
  -3 -11   1  125.79    7.20
  -3  11  -1  127.39    9.10
   3 -11  -1  120.89    8.70
   3 -11  -1  123.69    7.70
  -3 -11   1  110.99    8.30
   4 -11   1  791.82   27.90
  -4 -11  -1  816.52   27.10
  -4 -11  -1  771.12   28.90
  -4 -11  -1  784.02   29.40
   4 -11   1  789.82   27.80
  -4  11   1  835.42   30.90
   4 -11   1  810.02   26.40
   4  11  -1  789.52   32.90
   4 -11   1  797.52   28.90
   4 -11  -1  764.92   27.30
   4 -11  -1  771.02   26.00
  -4 -11   1  800.62   28.70
  -4 -11   1  777.52   28.90
  -4 -11   1  795.32   27.10
   4 -11  -1  805.42   29.30
   4  11   1  802.22   33.80
   4 -11  -1  803.12   27.50
  -4  11  -1  881.21   34.70
  -5 -11  -1  361.06   15.90
   5  11  -1  356.06   20.70
  -5 -11  -1  366.76   14.70
  -5 -11  -1  353.46   15.90
  -5  11   1  362.06   18.90
   5 -11   1  366.16   14.00
   5 -11   1  356.86   15.60
   5 -11   1  361.26   15.40
   5 -11   1  368.66   15.40
   5 -11  -1  357.36   15.70
   5  11   1  323.07   20.50
   5 -11  -1  364.86   13.90
  -5 -11   1  342.47   15.30
  -5 -11   1  376.36   15.70
  -5 -11   1  370.26   14.90
  -5  11  -1  365.66   19.70
   5 -11  -1  362.56   15.00
   5 -11  -1  375.76   15.30
  -6 -11  -1  269.27   12.80
   6 -11   1  297.77   13.30
   6 -11   1  278.47   12.90
  -6 -11  -1  293.97   12.70
  -6  11   1  319.87   22.90
   6  11  -1  285.87   20.90
   6 -11   1  286.47   11.80
   6 -11  -1  279.67   12.70
  -6 -11   1  303.47   12.90
  -6 -11   1  290.47   12.80
   6 -11  -1  275.57   12.60
   6 -11  -1  299.87   11.80
   6  11   1  281.07   19.20
  -6  11  -1  311.17   26.00
   7 -11   1   16.20    2.40
   7 -11   1   25.50    3.30
  -7 -11  -1   13.60    2.70
  -7 -11  -1   20.00    2.80
   7 -11  -1   16.40    2.60
   7 -11  -1   21.30    2.90
  -7 -11   1   20.10    3.10
  -7 -11   1   22.90    2.80
   7 -11  -1   23.30    2.60
   8 -11   1   53.19    3.70
   8 -11   1   51.59    4.30
   8 -11   1   53.49    4.30
  -8 -11  -1   57.99    4.30
   8 -11  -1   54.09    3.70
   8 -11  -1   53.79    4.10
  -8 -11   1   52.09    4.20
   8 -11  -1   50.59    4.00
  -9 -11  -1  147.79    6.90
   9 -11   1  139.19    6.20
   9 -11   1  138.29    6.80
   9 -11   1  146.29    6.80
   9 -11  -1  134.79    6.50
   9 -11  -1  145.79    6.10
  -9 -11   1  142.99    6.80
   9 -11  -1  153.08    6.60
  10 -11   1   24.30    1.80
 -10 -11  -1   27.60    2.60
  10 -11   1   22.30    2.00
  10 -11   1   28.50    1.90
  10 -11  -1   24.30    2.40
 -10 -11   1   28.40    2.30
  10 -11  -1   25.20    1.80
  10 -11  -1   27.00    2.90
   0 -12   1  164.28   10.70
   0 -12   1  192.98   12.20
   0 -12  -1  193.38    8.80
   0 -12  -1  182.48   11.40
   0 -12   1  201.58   10.10
   0 -12   1  194.18    8.80
   0  12  -1  180.08   12.80
   0 -12   1  180.18   10.00
   0 -12  -1  172.78   10.20
   0  12   1  190.28   11.60
   0 -12   1  175.58    9.00
   0 -12  -1  190.18   13.40
   1 -12   1  125.59    6.80
   1 -12   1  134.89    7.40
  -1 -12  -1  120.69    9.20
   1 -12   1  129.09    8.10
   1 -12   1  124.89    9.00
  -1  12   1  126.09    9.40
   1 -12   1  123.29    8.40
  -1 -12  -1  120.69    7.40
   1 -12   1  128.29    8.30
  -1 -12  -1  122.79    8.50
   1  12  -1  123.29    9.70
  -1 -12  -1  127.19    7.00
  -1 -12   1  135.69    8.50
  -1 -12   1  124.69    6.90
  -1 -12   1  125.59    8.90
  -1 -12   1  129.39    8.50
   1 -12  -1  129.29    8.70
  -1  12  -1  135.69    9.40
   1  12   1  142.19   10.30
   1 -12  -1  125.79    9.30
   1 -12  -1  128.09    7.10
   1 -12  -1  124.89    6.70
   2 -12   1  725.53   27.70
  -2  12   1  718.53   28.10
   2 -12   1  721.33   25.50
  -2 -12  -1  708.83   27.30
   2 -12   1  733.63   24.30
  -2 -12  -1  720.13   27.20
   2 -12   1  720.13   25.00
  -2 -12  -1  759.42   24.90
   2  12  -1  679.93   29.20
   2 -12   1  765.02   26.60
  -2 -12  -1  728.93   28.20
   2 -12   1  696.13   26.20
   2 -12  -1  738.43   26.20
   2 -12  -1  715.73   24.80
   2 -12  -1  713.73   27.90
   2 -12  -1  693.93   25.80
  -2 -12   1  737.33   24.70
  -2 -12   1  723.33   26.70
  -2 -12   1  726.83   25.10
  -2  12  -1  725.23   27.70
  -2 -12   1  737.53   27.80
   2  12   1  728.03   30.20
   2 -12  -1  731.63   24.20
  -3  12   1  216.88   12.80
   3 -12   1  209.88   10.40
   3 -12   1  222.38   11.20
   3  12  -1  222.38   15.10
  -3 -12  -1  220.58   12.30
   3 -12   1  214.18   10.30
   3 -12   1  227.38    9.90
  -3 -12  -1  216.08   11.80
  -3 -12  -1  231.08   10.30
   3 -12   1  224.68   12.00
   3 -12  -1  211.48   10.60
   3 -12  -1  232.88   12.60
  -3 -12   1  225.28   11.50
  -3  12  -1  216.98   12.60
   3 -12  -1  206.48   10.60
   3  12   1  210.48   15.00
  -3 -12   1  223.68   10.50
  -3 -12   1  214.98   12.00
   3 -12  -1  215.08    9.70
   3 -12  -1  215.98   10.40
   4 -12   1   69.49    5.50
  -4 -12  -1   67.39    4.90
  -4  12   1   64.69    7.20
   4 -12   1   56.39    5.20
  -4 -12  -1   67.39    6.00
  -4  12   1   51.89    8.70
   4 -12   1   72.69    6.20
   4  12  -1   53.49   10.20
   4 -12   1   62.29    4.60
  -4 -12  -1   67.19    6.00
  -4 -12   1   66.49    5.90
  -4  12  -1   64.39    7.30
   4 -12  -1   69.99    6.20
  -4 -12   1   66.59    5.10
   4 -12  -1   68.79    5.30
   4 -12  -1   65.49    4.60
   4  12   1   76.19   10.60
  -4 -12   1   74.59    5.90
   4 -12  -1   61.19    5.10
   5 -12   1  182.08    9.60
  -5 -12  -1  185.58   10.10
  -5 -12  -1  181.48   10.10
   5 -12   1  186.78   10.20
   5 -12   1  190.18    8.70
  -5  12   1  186.38   12.60
   5  12  -1  171.68   18.70
  -5 -12  -1  189.78    9.00
   5 -12   1  176.18    9.60
  -5 -12   1  191.38    9.20
   5  12   1  159.58   15.70
   5 -12  -1  184.18    9.40
   5 -12  -1  188.18   10.70
  -5 -12   1  192.18   10.00
  -5 -12   1  177.88   10.60
   5 -12  -1  186.18    8.50
   5 -12  -1  179.68    9.40
  -5  12  -1  173.68   13.00
   6 -12   1  123.29    7.40
   6 -12   1  124.89    6.60
   6 -12   1  119.69    7.30
  -6 -12  -1  125.39    7.40
  -6 -12  -1  118.69    6.80
  -6 -12   1  130.69    7.20
   6 -12  -1  119.59    7.00
  -6 -12   1  122.19    7.20
   6 -12  -1  124.89    6.40
   6 -12  -1  123.09    7.20
   7 -12   1  249.18   11.30
  -7 -12  -1  263.27   11.00
  -7 -12  -1  255.17   10.70
   7 -12   1  283.27   11.60
   7 -12   1  257.37   10.40
   7 -12  -1  257.97   10.20
  -7 -12   1  263.37   10.70
   7 -12  -1  264.67   11.20
   7 -12  -1  246.38   11.00
  -7 -12   1  262.97   11.10
   8 -12   1   69.89    4.80
  -8 -12  -1   75.29    4.70
   8 -12   1   74.49    4.20
   8 -12   1   75.39    4.80
   8 -12  -1   60.59    4.50
   8 -12  -1   69.39    4.40
  -8 -12   1   61.99    5.50
   9 -12   1   23.10    2.70
   9 -12   1   22.70    2.50
  -9 -12  -1   22.20    2.10
   9 -12   1   25.10    2.30
   9 -12  -1   23.50    2.10
   9 -12  -1   22.30    2.00
  -9 -12   1   24.90    3.20
   9 -12  -1   23.60    1.90
   0 -13  -1 1096.39   34.80
   0 -13  -1 1121.09   39.30
   0 -13   1 1098.89   36.80
   0 -13  -1 1090.49   37.20
   0  13  -1 1059.89   39.70
   0 -13   1 1139.89   38.80
   0  13   1 1053.49   39.80
   0 -13   1 1089.89   34.80
   0 -13   1 1106.49   35.90
   1 -13   1   10.30    2.10
  -1 -13  -1    8.20    2.80
  -1 -13  -1    5.20    2.70
  -1 -13  -1    1.90    2.30
   1 -13   1    4.10    2.00
   1 -13   1    5.00    2.40
   1 -13   1    6.50    1.60
  -1 -13  -1    8.50    2.00
   1  13  -1    9.10    4.90
  -1  13   1    6.40    3.00
   1 -13   1    5.80    2.00
   1 -13   1   10.30    2.90
  -1  13  -1    5.50    3.70
   1 -13  -1    3.20    1.80
  -1 -13   1    2.00    1.70
  -1 -13   1    9.10    2.00
   1 -13  -1    7.50    2.80
  -1 -13   1    4.90    1.80
   1 -13  -1    7.30    1.70
  -1 -13   1    8.60    2.30
   1 -13  -1    9.90    2.40
   1 -13  -1    7.70    1.70
   1  13   1    0.20    3.50
  -2 -13  -1   41.30    4.30
  -2 -13  -1   51.69    5.90
   2  13  -1   37.20    6.90
   2 -13   1   49.99    5.10
   2 -13   1   38.70    4.40
  -2  13   1   37.80    6.60
   2 -13   1   49.90    4.10
   2 -13   1   53.39    4.30
  -2 -13  -1   51.09    5.30
   2 -13   1   53.99    5.60
  -2 -13   1   47.30    5.30
   2 -13  -1   43.80    4.90
   2  13   1   44.60    7.80
   2 -13  -1   55.39    5.90
  -2 -13   1   50.19    5.20
   2 -13  -1   40.40    4.70
   2 -13  -1   51.89    4.20
   2 -13  -1   53.79    4.40
  -2 -13   1   48.50    4.60
  -2  13  -1   48.40    7.20
  -3 -13  -1   49.90    5.60
   3 -13   1   63.29    5.00
   3 -13   1   62.09    5.00
  -3  13   1   56.89    7.80
  -3 -13  -1   58.99    4.90
  -3 -13  -1   72.09    6.20
   3  13  -1   40.40    7.40
   3 -13   1   57.69    5.60
   3 -13   1   64.09    4.60
   3 -13   1   64.39    5.60
  -3  13  -1   51.89    7.40
   3 -13  -1   72.89    6.30
   3  13   1   43.90    7.90
   3 -13  -1   58.79    4.70
  -3 -13   1   68.89    6.10
   3 -13  -1   54.89    5.00
   3 -13  -1   61.69    4.60
  -3 -13   1   73.29    5.90
  -3 -13   1   58.39    4.90
   3 -13  -1   65.29    5.50
  -4 -13  -1    3.50    2.70
   4 -13   1    7.50    1.60
  -4 -13  -1    9.30    2.30
   4 -13   1   11.40    3.50
   4 -13   1   14.70    2.80
  -4 -13  -1   14.50    2.60
   4 -13  -1    9.10    2.00
   4 -13  -1    9.20    1.90
   4 -13  -1   10.40    3.50
  -4 -13   1   11.00    2.40
  -4 -13   1   10.00    3.50
   5 -13   1   44.50    4.50
   5 -13   1   40.70    3.60
  -5 -13  -1   44.90    4.30
   5 -13   1   39.20    4.20
   5 -13   1   49.40    4.30
  -5 -13  -1   33.40    4.20
  -5 -13  -1   46.00    3.90
  -5 -13   1   47.50    4.40
   5 -13  -1   43.70    3.60
  -5 -13   1   37.60    3.90
   5 -13  -1   45.10    4.10
  -5 -13   1   42.30    4.00
   5 -13  -1   43.10    4.00
   5 -13  -1   50.39    4.70
   6 -13   1   25.90    2.70
  -6 -13  -1   21.30    2.90
   6 -13   1   20.60    2.80
  -6 -13  -1   29.80    2.90
   6 -13   1   23.50    3.00
   6 -13  -1   23.60    2.90
  -6 -13   1   23.30    2.80
  -6 -13   1   20.30    3.20
   6 -13  -1   29.50    2.80
   6 -13  -1   28.00    3.00
   7 -13   1   14.50    1.90
  -7 -13  -1   14.10    2.10
   7 -13   1   17.30    2.40
  -7 -13  -1   16.40    2.40
   7 -13   1   15.20    4.20
   7 -13  -1   19.40    2.40
   7 -13  -1   15.70    2.30
  -7 -13   1   19.60    3.00
   7 -13  -1   15.00    1.90
  -7 -13   1   16.60    2.30
   8 -13   1   33.80    3.80
   8 -13   1   42.90    2.80
  -8 -13  -1   46.00    3.40
   8 -13   1   46.00    3.20
   8 -13  -1   42.00    4.00
   8 -13  -1   40.30    2.70
  -8 -13   1   47.00    3.20
   8 -13  -1   46.30    3.10
   0 -14   1  130.39    8.80
   0 -14  -1  122.19    7.90
   0 -14  -1  118.89    6.80
   0 -14   1  128.19    8.00
   0 -14   1  121.09    6.80
   0 -14  -1  121.09    8.90
   1 -14   1  124.69    7.60
   1 -14   1  127.89    8.80
  -1 -14  -1  134.59    7.30
   1 -14   1  122.29    6.80
  -1 -14  -1  120.09    8.10
  -1 -14  -1  117.79    8.80
  -1 -14   1  128.79    7.10
   1 -14  -1  113.89    8.70
  -1 -14   1  117.49    8.30
   1 -14  -1  123.79    7.90
  -1 -14   1  122.59    7.90
   1 -14  -1  120.99    6.80
   2 -14   1  329.27   19.40
   2 -14   1  279.77   12.40
  -2 -14  -1  288.57   18.70
   2 -14   1  316.37   14.30
   2 -14  -1  293.57   12.90
  -2 -14   1  296.17   12.70
   2 -14  -1  289.77   14.00
   2 -14  -1  302.57   15.90
   3 -14   1   48.50    4.40
  -3 -14  -1   52.09    5.20
   3 -14   1   49.30    5.00
  -3 -14  -1   51.49    4.90
   3 -14   1   41.10    4.60
   3 -14   1   54.89    4.30
   3 -14   1   45.40    3.90
  -3 -14  -1   45.80    4.20
   3 -14  -1   47.10    4.00
   3 -14  -1   40.60    4.40
   3 -14  -1   46.80    3.90
  -3 -14   1   46.30    4.80
  -3 -14   1   51.09    4.40
   3 -14  -1   49.99    5.10
   3 -14  -1   44.20    4.00
  -3 -14   1   38.40    4.10
  -4 -14  -1   19.30    3.20
   4 -14   1   16.80    3.20
   4 -14   1   22.60    2.70
  -4 -14  -1   16.80    2.70
   4 -14   1   19.00    3.20
   4 -14   1   16.90    2.50
  -4 -14  -1   15.50    2.90
  -4 -14   1   14.00    2.70
   4 -14  -1   17.30    2.30
  -4 -14   1   19.70    2.70
   4 -14  -1   16.10    2.40
   4 -14  -1   19.80    3.60
  -4 -14   1   12.50    2.50
   4 -14  -1   14.70    2.70
  -5 -14  -1   15.90    2.70
   5 -14   1   27.10    2.70
  -5 -14  -1   21.70    4.20
   5 -14   1   18.00    2.90
   5 -14   1   18.70    3.00
  -5 -14  -1   15.50    2.40
   5 -14   1   18.90    2.60
   5 -14  -1   18.90    2.40
   5 -14  -1   16.70    2.70
   5 -14  -1   22.90    3.90
  -5 -14   1   24.10    3.70
  -5 -14   1   21.90    2.80
  -5 -14   1   21.90    3.00
   5 -14  -1   20.50    2.50
   6 -14   1   43.90    3.20
   6 -14   1   43.20    4.30
  -6 -14  -1   45.30    3.80
   6 -14   1   40.20    3.40
  -6 -14  -1   46.70    3.40
  -6 -14   1   47.10    3.70
  -6 -14   1   37.90    3.50
   6 -14  -1   44.60    3.20
   6 -14  -1   38.20    3.40
   6 -14  -1   42.70    3.40
  -7 -14  -1    4.30    1.60
  -7 -14  -1    8.00    1.40
   7 -14   1    6.00    1.30
   7 -14   1    5.30    1.80
   7 -14   1    4.40    1.00
  -7 -14   1    6.40    1.50
   7 -14  -1    7.20    1.30
   7 -14  -1    8.10    1.40
   7 -14  -1    9.00    1.80
  -7 -14   1    6.40    1.60
   8 -14   1    9.70    1.60
  -8 -14  -1   11.70    1.90
   8 -14   1   12.80    2.00
   8 -14   1   10.50    1.80
   8 -14  -1   12.90    1.30
  -8 -14   1   12.00    1.40
   0 -15  -1  193.28    9.00
   0 -15   1  197.38    9.80
   0 -15  -1  181.18    9.70
   0 -15   1  190.38    8.80
   0 -15  -1  186.38   10.90
   0 -15   1  194.28   10.80
  -1 -15  -1  198.38   11.10
   1 -15   1  201.78   10.90
  -1 -15  -1  215.08   10.60
   1 -15   1  183.68    9.30
   1 -15   1  195.48    8.90
   1 -15  -1  192.68   10.90
  -1 -15   1  193.48    9.90
   1 -15  -1  195.78    9.60
   1 -15  -1  187.28    8.80
  -1 -15   1  186.28   10.60
   2 -15   1  213.38    9.40
  -2 -15  -1  214.18   10.80
  -2 -15  -1  209.98   11.30
   2 -15   1  211.88    9.50
   2 -15   1  218.48   11.30
  -2 -15   1  240.18   10.00
  -2 -15   1  211.48   10.50
  -2 -15   1  215.28   11.20
   2 -15  -1  217.38   11.50
   2 -15  -1  214.18    9.70
   2 -15  -1  204.88    9.30
   3 -15   1   24.70    3.30
  -3 -15  -1   25.90    3.60
   3 -15   1   26.40    2.70
   3 -15   1   24.70    2.60
  -3 -15  -1   25.10    3.40
   3 -15   1   27.10    3.60
  -3 -15   1   22.30    3.10
  -3 -15   1   22.90    3.10
  -3 -15   1   26.80    3.40
   3 -15  -1   24.10    3.40
   3 -15  -1   23.50    2.70
   4 -15   1   39.60    3.30
   4 -15   1   38.20    4.00
  -4 -15  -1   38.50    4.00
  -4 -15  -1   29.70    3.50
   4 -15   1   34.30    3.00
  -4 -15  -1   34.20    3.60
   4 -15   1   35.00    3.80
   4 -15  -1   36.50    3.20
  -4 -15   1   29.90    3.10
   4 -15  -1   35.80    3.60
   4 -15  -1   39.60    3.10
  -4 -15   1   37.40    5.30
  -4 -15   1   39.60    3.70
   4 -15  -1   43.90    4.40
  -5 -15  -1  202.28    8.60
  -5 -15  -1  202.88    9.20
   5 -15   1  180.28    9.00
   5 -15   1  201.18    8.40
  -5 -15  -1  192.58    8.60
  -5 -15   1  185.88   10.70
   5 -15  -1  197.88    8.80
   5 -15  -1  193.88    8.60
  -5 -15   1  203.68    9.30
   5 -15  -1  204.18    9.30
  -5 -15   1  200.08    8.40
   6 -15   1  110.29    5.30
   6 -15   1  107.99    5.80
  -6 -15  -1  109.19    4.90
   6 -15   1  117.29    5.30
  -6 -15  -1  124.19    6.60
  -6 -15   1  113.79    5.80
   6 -15  -1  113.89    5.20
   6 -15  -1  108.89    5.40
  -6 -15   1  122.79    6.40
   7 -15   1   28.50    2.10
   7 -15   1   28.40    2.10
   7 -15  -1   33.70    2.30
  -7 -15   1   34.50    3.00
   0 -16   1    6.20    1.90
   0 -16   1    4.00    1.30
   0 -16  -1    5.50    1.90
   0 -16  -1    6.00    1.60
  -1 -16  -1   72.09    5.20
   1 -16   1   78.69    4.70
  -1 -16  -1   69.89    5.70
   1 -16   1   71.69    4.80
   1 -16   1   76.99    5.80
   1 -16  -1   73.69    5.90
   1 -16  -1   67.19    4.80
  -1 -16   1   77.89    5.80
   1 -16  -1   81.79    4.90
  -1 -16   1   75.49    5.10
   2 -16   1   90.89    6.30
   2 -16   1   89.89    5.10
  -2 -16  -1   94.49    6.40
  -2 -16  -1   83.49    5.70
   2 -16   1   90.49    5.00
   2 -16  -1   83.39    6.00
   2 -16  -1   90.09    5.00
  -2 -16   1   88.09    6.10
   2 -16  -1   89.59    5.10
  -2 -16   1   82.99    5.50
  -3 -16  -1  139.49    7.40
   3 -16   1  131.39    7.40
  -3 -16  -1  131.29    7.30
   3 -16   1  135.79    6.50
   3 -16  -1  134.39    7.50
   3 -16  -1  129.29    6.30
  -3 -16   1  129.99    7.60
  -3 -16   1  130.99    7.20
  -3 -16   1  133.29    7.00
   4 -16   1    3.70    1.70
   4 -16   1    1.30    0.70
  -4 -16  -1    1.60    1.80
  -4 -16  -1    3.50    1.10
   4 -16  -1    2.80    2.20
  -4 -16   1    3.40    1.20
   4 -16  -1    1.50    0.80
  -4 -16   1    1.30    1.50
  -4 -16   1    3.50    1.30
   5 -16   1  141.09    6.00
  -5 -16  -1  140.69    7.70
   5 -16  -1  145.39    6.00
  -5 -16   1  134.89    7.90
  -6 -16  -1   77.69    3.70
   6 -16   1   87.69    4.10
   6 -16  -1   88.19    3.80
  -6 -16   1   80.19    3.70
   0 -17   1  318.37   11.60
   0 -17  -1  319.37   11.80
   0 -17   1  309.27   12.90
   0 -17  -1  310.17   13.00
  -1 -17  -1  162.48    7.40
   1 -17   1  152.68    7.90
   1 -17   1  153.68    6.80
  -1 -17  -1  164.98    8.20
  -1 -17   1  166.38    7.40
   1 -17  -1  158.28    8.10
  -1 -17   1  159.58    8.10
   1 -17  -1  157.98    7.00
   2 -17   1   44.90    3.10
  -2 -17  -1   43.70    3.40
  -2 -17  -1   43.20    3.70
   2 -17   1   45.00    3.80
  -2 -17   1   47.00    3.40
  -2 -17   1   44.40    3.70
   2 -17  -1   45.00    3.80
   3 -17   1    4.70    1.20
  -3 -17  -1    6.80    1.60
   3 -17   1    4.10    1.00
  -3 -17  -1    8.50    1.50
   3 -17  -1    6.30    1.40
  -3 -17   1    7.10    1.50
  -3 -17   1    6.90    1.60
   3 -17  -1    4.70    1.10
  -4 -17  -1   31.90    2.60
   4 -17   1   29.70    3.80
   4 -17   1   34.40    2.30
  -4 -17   1   34.90    2.60
   4 -17  -1   34.60    3.30
   4 -17  -1   34.80    2.40
   0 -18   1    1.70    1.00
   0 -18  -1    5.20    1.50
   0 -18  -1   -0.10    0.70
   0 -18   1    5.00    1.00
  -1 -18  -1  179.48    8.90
  -1 -18  -1  182.38    6.90
   1 -18   1  141.79    8.20
   1 -18  -1  166.08    8.50
  -1 -18   1  179.18    6.80
  -1 -18   1  197.88    8.40
   1   0   2  202.68   11.50
   1   0   2  205.18    6.80
  -1   0   2  212.98    7.00
  -1   0   2  191.48    6.70
   1   0  -2  221.98   12.00
   3   0  -2   13.40    4.40
   3   0   2   10.80    4.70
   3   0   2   10.60    1.70
  -3   0   2   13.50    2.00
   4   0   2 2138.79   85.19
   4   0  -2 2316.97   64.79
  -4   0   2 2101.29   68.39
   4   0   2 2293.77   65.19
   4   0  -2 2124.39   84.99
   5   0   2  331.07   28.70
   5   0  -2  341.57   29.20
   5   0  -2  363.06   14.40
  -5   0   2  374.46   15.80
   5   0   2  368.06   15.00
   6   0   2  370.16   16.40
   6   0  -2  383.16   33.90
  -6   0   2  380.76   17.50
   6   0   2  371.66   33.80
  -7   0   2    1.90    2.10
   7   0   2    5.80    2.90
   7   0  -2    2.20    6.30
   7   0  -2    2.50    1.40
   7   0   2    1.50    5.40
   7   0   2   -0.80    1.60
   8   0  -2   35.90    4.00
   8   0  -2   34.40   14.90
  -8   0   2   36.50    6.30
   8   0   2   35.50    4.20
   8   0   2   35.90    4.70
   8   0   2   29.10   13.50
  -9   0   2  230.28   16.20
   9   0   2  258.17   12.20
  -9   0  -2  272.97   19.00
   9   0  -2  248.48   11.80
   9   0  -2  258.47   11.00
   9   0   2  258.57   12.50
  10   0   2   13.90    2.70
  10   0   2   -2.00   21.10
  10   0  -2   26.00    5.30
  10   0   2   25.20    3.80
  11   0   2    7.80    1.70
  11   0  -2    7.20    2.40
  11   0  -2   10.40    2.30
  11   0   2    5.20    1.30
  11   0   2    7.40    2.40
  11   0  -2    7.00    1.50
  12   0  -2    2.90    1.30
  12   0   2    1.60    0.90
  12   0   2    2.10    1.20
  12   0  -2    0.90    0.80
  12   0   2    0.40    0.90
   0  -1   2 2643.54   72.19
   0   1  -2 2533.85   72.09
   1  -1   2  937.81   33.20
   1   1  -2  935.41   36.30
  -1   1   2 1097.79   30.20
   1   1  -2 1005.20   29.50
   1   1  -2 1032.80   29.20
   1   1   2 1088.09   39.10
   1   1   2 1059.19   29.60
  -1  -1   2  957.60   29.10
   1   1   2 1047.90   29.90
  -1  -1   2 1088.39   29.00
   2   1  -2 4389.46  119.19
   2   1  -2 3742.73  131.39
  -2   1   2 4386.26  120.39
  -2  -1   2 4382.36  119.29
   2   1   2 4378.36  119.59
   3   1  -2 1258.07   36.10
   3  -1   2 1269.07   36.30
  -3   1   2 1211.08   37.30
   3  -1   2 1095.09   47.50
   3   1  -2 1108.69   50.89
   3   1   2 1162.48   52.39
   3  -1  -2 1194.98   49.60
   3   1   2 1206.88   36.40
  -3  -1   2 1242.68   36.40
  -4   1   2  114.49    7.00
   4   1  -2  110.69    6.10
   4  -1   2   99.79   12.80
   4   1  -2  105.59   14.30
   4  -1   2  118.09    6.30
   4  -1  -2  111.59   13.70
   4   1   2  100.29   14.10
   4   1   2  115.49    6.50
  -4  -1   2  110.79    6.40
  -5   1   2  602.74   23.30
   5  -1   2  605.34   21.70
   5  -1   2  554.84   37.20
   5   1  -2  614.94   21.80
   5   1  -2  580.74   40.50
   5   1   2  600.34   22.20
  -5  -1   2  646.94   22.70
   6   1  -2 1064.99   63.49
   6   1  -2 1114.89   36.60
   6  -1   2 1079.09   59.99
  -6   1   2 1147.99   39.00
   6   1   2  992.10   62.29
   6  -1  -2 1062.89   59.89
   6   1   2 1022.50   36.80
  -6  -1   2 1134.09   37.70
  -7   1   2  772.02   31.10
   7  -1   2  759.82   26.90
   7   1  -2  763.12   56.19
   7  -1   2  744.63   52.39
   7  -1   2  777.12   26.90
   7   1  -2  763.32   27.10
   7  -1  -2  763.12   26.30
  -7  -1   2  780.72   30.00
   7   1   2  711.03   55.49
   7  -1  -2  776.12   53.39
   7   1   2  796.62   28.00
   7   1   2  819.32   30.30
   8  -1   2  355.36   14.90
  -8  -1  -2  329.57   19.90
   8  -1   2  356.46   14.90
  -8   1   2  337.87   18.90
   8  -1   2  335.47   36.20
   8   1  -2  344.97   40.00
   8   1  -2  362.56   15.30
   8  -1  -2  337.17   14.30
   8   1   2  307.57   38.10
  -8   1  -2  338.57   20.70
   8  -1  -2  336.07   37.00
  -8  -1   2  351.76   19.00
   8   1   2  348.57   15.80
   8   1   2  340.17   14.80
   9  -1   2   46.50   25.60
   9  -1   2   53.29    4.90
   9   1  -2   49.30    4.90
   9  -1   2   63.19    5.40
  -9  -1  -2   43.70    8.90
   9   1  -2   27.30   22.40
  -9   1   2   52.99    9.10
   9   1   2   39.70   26.40
   9  -1  -2   50.09    4.00
   9   1   2   57.89    5.20
  -9  -1   2   44.00    9.00
   9   1   2   49.80    5.10
  -9   1  -2   40.40    8.20
   9  -1  -2   52.69    4.60
  10  -1   2   -1.60   18.80
  10   1  -2   14.10   18.80
  10  -1   2    9.40    2.50
  10   1  -2   13.50    2.10
  10  -1   2    8.50    3.60
  10  -1   2   15.60    3.10
  10   1   2   12.60    3.70
  10  -1  -2   12.10    2.10
  10  -1  -2   20.30    5.00
  11   1  -2  107.19    6.20
  11  -1   2  111.79    6.00
  11   1  -2   94.59    6.70
  11  -1   2  108.69    7.50
  11  -1   2  118.29    6.20
  11   1   2  113.09    7.90
  11  -1  -2  114.09    5.90
  11   1   2  113.19    6.60
  11   1   2  113.89    6.10
  11  -1  -2  112.59    7.80
  11  -1  -2  114.39    6.70
  12  -1   2   65.89    3.50
  12  -1   2   66.39    4.80
  12   1  -2   62.89    4.90
  12  -1   2   64.69    3.70
  12   1  -2   65.59    3.80
  12   1   2   77.49    4.70
  12   1   2   69.59    3.90
  12   1   2   69.29    5.00
  12  -1  -2   69.19    4.90
  12  -1  -2   71.09    3.70
   0   2   2  345.97   11.20
   0   2   2  382.96   18.60
   1   2  -2 1823.22   50.99
   1  -2   2 1567.74   51.69
   1   2  -2 1765.92   50.49
  -1   2   2 1835.42   52.09
  -1  -2   2 1821.02   50.19
   1   2   2 1859.81   51.59
   1   2   2 1840.02   51.39
   1  -2  -2 1968.70   59.69
   1   2   2 1801.02   63.69
   2   2  -2 2683.63   98.39
   2   2  -2 2967.90   84.59
  -2   2   2 3136.09   86.09
  -2  -2   2 3104.49   83.79
   2   2   2 3009.10  102.39
   2   2   2 3047.09   84.99
   3   2  -2 1336.17   38.90
  -3   2   2 1315.07   40.40
   3   2  -2 1167.28   54.99
   3  -2   2 1197.28   48.50
  -3  -2   2 1302.07   38.30
   3  -2  -2 1402.06   52.59
   3   2   2 1355.76   39.50
   3   2   2 1246.68   57.59
  -4   2   2 1135.39   36.60
   4   2  -2 1115.49   34.70
   4   2  -2 1023.30   54.69
   4  -2   2 1029.40   47.70
  -4  -2   2 1122.39   34.40
   4   2   2 1027.80   55.79
   4   2   2 1160.48   35.40
   4  -2  -2 1158.18   50.89
   5   2  -2  224.68   10.70
  -5   2   2  212.28   11.80
   5  -2   2  212.38   20.40
   5   2  -2  205.28   23.80
  -5  -2   2  229.68   10.70
   5  -2  -2  225.78   21.60
   5   2   2  205.68   24.80
   5   2   2  228.58   11.20
   6   2  -2  647.14   23.80
   6   2  -2  593.24   47.40
   6  -2   2  606.24   41.00
  -6   2   2  596.44   25.20
   6   2   2  565.64   27.70
   6  -2  -2  656.33   43.10
  -6  -2   2  617.54   23.40
   6   2   2  588.04   47.60
  -7   2   2  377.06   19.20
   7   2  -2  343.27   39.10
   7   2  -2  373.56   17.30
   7   2  -2  383.96   15.90
   7  -2   2  327.87   32.60
   7  -2   2  329.67   15.80
   7  -2   2  354.36   14.50
   7  -2  -2  360.56   14.10
   7  -2  -2  387.46   35.10
   7   2   2  355.06   16.20
  -7  -2   2  369.26   17.10
   7   2   2  373.16   18.10
   7  -2  -2  334.57   13.30
   7   2   2  334.97   38.20
  -7   2  -2  342.07   20.10
   8  -2   2   42.00    4.30
   8  -2   2   38.60    4.40
   8   2  -2   33.10   15.10
   8   2  -2   46.50    4.70
  -8   2   2   46.00    7.20
   8  -2   2   48.10   13.30
  -8  -2  -2   42.70    7.00
   8  -2  -2   41.00    3.80
  -8  -2   2   39.80    6.40
   8   2   2   46.30    6.60
   8  -2  -2   37.70    3.40
   8   2   2   40.70    4.80
   8  -2  -2   58.99   15.00
  -8   2  -2   26.40    6.00
   8   2   2   37.60   15.00
   8   2   2   38.00    4.90
   9   2  -2  214.08   11.10
   9  -2   2  208.28   10.90
   9  -2   2  208.38   10.10
  -9   2   2  209.28   15.40
   9  -2   2  207.68    9.80
  -9  -2  -2  185.58   16.40
   9  -2   2  223.08   28.80
  -9   2  -2  197.08   16.80
   9  -2  -2  217.38    9.90
   9   2   2  197.38   32.70
   9  -2  -2  206.18   28.80
   9  -2  -2  196.18    9.00
   9   2   2  197.98   11.40
  10  -2   2  393.36   15.20
  10   2  -2  448.26   85.89
  10   2  -2  398.96   16.40
  10   2  -2  380.76   14.70
  10  -2   2  384.76   15.40
  10  -2   2  393.86   15.80
  10  -2   2  442.96   20.10
  10  -2  -2  389.86   14.30
  10   2   2  411.66   17.40
  10   2   2  347.97   47.80
  10  -2  -2  381.16   18.30
  10  -2  -2  399.36   15.20
  11  -2   2  180.18    8.10
  11  -2   2  173.48    9.70
  11  -2   2  182.98    7.70
  11   2  -2  191.38    7.60
  11   2  -2  187.08    8.80
  11   2   2  168.78    8.80
  11  -2  -2  177.58    9.80
  11  -2  -2  184.18    7.80
  11   2   2  165.48    8.20
  12  -2   2   95.09    5.80
  12   2  -2   96.99    6.30
  12   2  -2  102.39    4.90
  12  -2   2   98.69    4.10
  12  -2   2   97.29    5.80
  12  -2  -2   95.69    5.70
  12   2   2   95.79    6.10
  12  -2  -2   97.39    4.40
  12   2   2   88.29    4.70
  12   2   2   96.39    5.00
   1   3  -2  635.14   18.70
  -1   3   2  645.84   19.80
  -1  -3   2  544.35   26.30
   1   3   2  618.44   19.10
   1   3   2  636.24   18.90
   1   3   2  653.23   31.90
  -2   3   2 1410.86   42.60
   2   3  -2 1453.85   41.20
   2  -3   2 1442.16   44.90
   2   3  -2 1185.48   54.69
   2   3   2 1350.96   58.99
   2  -3  -2 1581.14   52.19
   2   3   2 1397.16   41.60
   3  -3   2  162.38   12.20
   3   3  -2  145.39   16.90
  -3   3   2  168.98    8.70
   3   3  -2  177.08    7.70
  -3  -3   2  173.48    6.50
   3   3   2  165.68   18.60
   3  -3  -2  196.38   15.20
   3   3   2  175.38    8.10
   4   3  -2  975.80   31.40
   4  -3   2  939.51   42.30
   4   3  -2  863.81   51.69
  -4   3   2  967.30   33.10
   4  -3  -2 1073.99   47.30
  -4  -3   2  999.50   30.00
   4   3   2 1001.70   32.00
   4   3   2  882.61   53.49
   5   3  -2  343.47   33.10
   5   3  -2  394.46   16.10
   5  -3   2  383.16   26.90
  -5   3   2  390.16   17.70
   5   3   2  355.66   34.50
  -5  -3   2  394.16   15.00
   5   3   2  387.66   16.70
   5  -3  -2  442.26   30.20
   6   3  -2   53.69   16.50
  -6   3   2   45.90    5.90
   6  -3   2   52.49   11.40
   6   3  -2   49.99    6.60
   6  -3  -2   55.09   11.70
   6   3   2   41.00    5.10
   6  -3  -2   56.09    5.10
   6   3   2   47.40   15.30
  -6  -3   2   50.99    4.80
   7  -3   2  566.54   40.40
   7   3  -2  550.54   21.60
   7  -3   2  542.85   20.60
   7   3  -2  539.95   51.59
   7  -3   2  519.15   19.20
   7   3  -2  545.85   23.20
  -7   3   2  534.65   25.10
   7   3   2  502.55   49.40
  -7   3  -2  512.85   26.40
   7  -3  -2  528.95   19.00
   7  -3  -2  616.64   43.50
   7   3   2  573.64   22.40
  -7  -3   2  549.74   21.60
   7  -3  -2  527.95   19.90
   7  -3  -2  544.15   18.70
   7   3   2  559.94   24.20
  -8  -3  -2  763.82   33.60
   8   3  -2  824.62   69.39
   8   3  -2  847.12   30.00
   8  -3   2  831.02   35.30
   8  -3   2  818.32   29.00
   8   3   2  900.71   36.60
   8   3   2  943.01   33.20
   8  -3  -2  886.41   59.09
   8  -3  -2  812.42   27.90
   8  -3  -2  871.81   31.70
   8  -3  -2  810.82   26.70
   8   3   2  741.03   67.09
  -8   3  -2  682.93   41.50
  -9   3   2  186.58   15.50
   9  -3   2  209.98   12.10
   9  -3   2  223.58   11.40
   9  -3   2  221.38    9.90
   9  -3   2  219.68   10.20
   9  -3   2  236.58   27.90
   9   3  -2  230.48   11.70
   9   3  -2  235.98   40.70
   9  -3  -2  236.08   29.20
   9   3   2  223.78   37.70
   9  -3  -2  208.98   10.40
   9  -3  -2  222.68    9.60
  -9   3  -2  215.18   17.80
   9  -3  -2  223.98   12.40
   9   3   2  232.38   12.50
   9  -3  -2  229.18    9.90
  10   3  -2  120.69    7.50
  10  -3   2  119.19    6.60
  10  -3   2  118.19    6.20
  10  -3   2  129.39    8.40
  10  -3   2  110.09    6.90
  10  -3  -2  122.69    6.00
  10  -3  -2  109.49   21.90
  10  -3  -2  117.79    8.20
  10   3   2  116.89    8.00
  10  -3  -2  116.39    6.20
  11  -3   2   26.40    3.50
  11   3  -2   32.70    2.70
  11  -3   2   32.20    3.70
  11   3  -2   35.10    3.30
  11  -3   2   34.00    2.50
  11  -3   2   35.80    3.00
  11  -3  -2   33.50    2.70
  11   3   2   37.60    3.80
  11  -3  -2   31.80    2.70
  11  -3  -2   29.60    3.70
  12  -3   2    5.70    1.60
  12  -3   2    8.60    1.40
  12   3  -2    6.50    1.80
  12   3  -2    9.70    1.50
  12  -3  -2    7.90    1.10
  12   3   2    7.80    1.60
  12   3   2    8.00    1.30
  12  -3  -2    5.90    1.50
  12   3   2    7.70    1.80
   0   4   2  340.27   11.00
   0  -4   2  371.36   14.40
   0   4   2  321.77   21.10
   0   4  -2  298.87   10.90
  -1   4   2  108.09    5.30
   1   4  -2  107.69    4.60
   1   4   2  101.79   12.20
  -1  -4   2   95.19    9.50
   1   4   2  111.89    4.60
   1   4   2  106.49    4.90
  -2   4   2  367.66   13.70
   2   4  -2  373.96   12.50
   2  -4  -2  383.16   20.50
   2   4   2  321.67   25.80
  -2  -4   2  300.57   25.20
  -3   4   2  618.54   22.70
   3   4  -2  525.05   37.00
   3   4  -2  646.84   21.40
   3  -4   2  708.43   26.70
   3   4   2  561.44   39.50
   3  -4  -2  725.83   32.60
   3   4   2  644.44   21.90
   4   4  -2 1190.98   66.39
   4  -4   2 1443.86   52.19
   4   4  -2 1364.06   42.40
  -4   4   2 1320.27   44.00
   4   4   2 1372.96   43.10
   4  -4  -2 1526.45   58.39
   4   4   2 1187.68   68.09
  -4  -4   2 1318.27   39.10
   5  -4   2   37.90    8.10
  -5   4   2   37.20    4.90
   5   4  -2   34.10   10.70
   5   4   2   33.00   13.60
   5   4   2   38.50    4.60
  -5  -4   2   41.00    3.30
   5  -4  -2   44.00    9.30
   6  -4   2  150.68    7.30
   6  -4   2  146.29    8.40
   6  -4   2  162.68    9.00
   6  -4   2  146.39    7.10
  -6   4   2  148.29   10.90
   6   4  -2  127.19   25.10
   6  -4   2  159.88   17.60
   6   4  -2  152.88    9.70
   6  -4  -2  140.39    6.80
   6   4   2  154.78   10.30
   6  -4  -2  171.08   19.70
   6   4   2  130.19   24.00
  -6  -4   2  144.19    7.60
   6   4   2  142.79   11.80
  -6   4  -2  129.79   11.20
  -7  -4  -2   43.70    6.30
   7  -4   2   54.19    4.20
   7   4  -2   64.69   21.50
   7  -4   2   54.39    4.00
   7   4  -2   61.39    6.10
   7  -4   2   55.69    5.30
   7  -4   2   58.39    6.40
   7   4  -2   55.69    6.50
   7  -4   2   61.39   12.50
   7  -4   2   54.79    5.30
  -7   4   2   52.89    8.90
   7  -4  -2   63.09   13.70
   7   4   2   60.79    6.10
   7  -4  -2   54.19    4.00
   7   4   2   49.90    9.30
   7  -4  -2   50.89    4.80
   7  -4  -2   56.29    5.40
   7   4   2   62.89   19.60
   7  -4  -2   56.39    4.00
   8   4  -2  780.62   29.80
   8   4  -2  770.42   31.40
  -8   4   2  735.03   32.80
   8  -4   2  781.02   27.60
   8   4  -2  668.93   66.09
   8  -4   2  727.73   24.70
   8  -4   2  733.13   25.30
   8  -4   2  823.32   48.90
   8  -4  -2  776.82   28.60
   8   4   2  684.43   67.99
   8  -4  -2  753.52   26.10
   8  -4  -2  720.33   24.50
   8  -4  -2  740.13   25.70
  -8   4  -2  763.42   35.70
   8   4   2  750.92   32.30
   8  -4  -2  856.81   53.99
   8   4   2  778.02   29.20
   9  -4   2  279.77   11.70
  -9   4   2  315.57   21.70
   9  -4   2  285.37   28.00
   9  -4   2  272.87   13.70
   9  -4   2  270.57   12.90
   9  -4   2  268.57   10.80
   9   4  -2  279.47   13.60
   9  -4  -2  286.37   31.20
  -9   4  -2  248.28   21.10
   9  -4  -2  259.27   10.80
   9   4   2  292.97   19.20
   9  -4  -2  251.27   11.50
   9  -4  -2  268.57   13.60
   9   4   2  264.47   46.30
   9   4   2  267.57   14.10
   9  -4  -2  269.77   10.90
  10  -4   2  381.66   14.70
  10  -4   2  397.66   13.70
  10  -4   2  400.36   17.10
  10  -4   2  402.06   15.80
  10   4  -2  410.36   16.50
  10  -4  -2  379.26   16.70
  10  -4  -2  395.96   14.00
  10  -4  -2  393.16   14.10
  10   4   2  390.06   17.10
  11  -4   2   69.69    4.20
  11  -4   2   77.99    5.20
  11  -4   2   70.19    5.40
  11  -4   2   57.79    3.60
  11   4  -2   68.19    4.70
  11  -4  -2   69.39    3.80
  11  -4  -2   64.59    5.00
  11   4   2   72.69    5.40
  11  -4  -2   70.89    3.80
  12  -4   2   23.90    1.90
  12   4  -2   23.50    2.10
  12   4  -2   20.80    2.80
  12  -4   2   25.50    2.70
  12   4   2   23.20    2.50
  12  -4  -2   20.00    2.30
  12  -4  -2   21.50    1.40
  12   4   2   21.90    3.80
  12   4   2   20.40    1.70
 -12  -4   2   20.90    2.00
   0   5   2  137.99    5.50
   0   5   2  136.19    6.10
   0   5  -2  136.79    5.70
   0   5  -2  124.79    5.30
  -1   5   2  342.07   12.30
   1   5  -2  361.06   11.90
  -1   5  -2  323.27   12.70
   1   5   2  334.97   12.10
  -1  -5   2  330.87   19.50
   1   5   2  307.47   24.90
   1   5   2  349.17   11.50
  -2   5   2  476.85   17.00
   2   5  -2  460.45   17.00
  -2  -5   2  426.06   27.70
   2   5   2  421.66   32.30
   2   5   2  480.85   16.40
   3   5  -2 1094.09   61.39
   3   5  -2 1310.37   39.20
  -3   5   2 1260.67   40.50
   3  -5  -2 1416.36   52.39
   3   5   2 1248.98   39.60
   3   5   2 1134.49   64.29
   4  -5   2  183.88   12.80
   4   5  -2  140.59   21.00
   4   5  -2  159.58    8.80
  -4   5   2  162.18    9.90
   4   5   2  134.29   21.00
   4  -5  -2  182.88   16.40
  -4   5  -2  153.28   10.40
   4   5   2  159.78    9.20
   5  -5   2  370.96   22.40
   5   5  -2  276.37   33.00
   5   5  -2  310.17   14.80
  -5   5   2  316.97   16.30
   5   5   2  322.17   15.70
   5   5   2  270.97   33.60
   5  -5  -2  365.76   26.20
  -5   5  -2  322.17   17.60
   6  -5   2  180.68    7.60
   6  -5   2  197.68    8.60
   6  -5   2  189.18   10.00
   6   5  -2  159.88   29.50
   6   5  -2  188.78   11.50
  -6   5   2  194.78   13.00
   6  -5   2  186.38   11.00
   6  -5   2  177.38   10.40
   6   5   2  187.08   12.20
   6   5   2  195.18   11.50
   6  -5  -2  197.78    8.30
  -6   5  -2  193.18   14.10
   6  -5  -2  180.28   23.10
   6   5   2  197.68   31.40
   6  -5  -2  197.48    9.50
   6  -5  -2  180.18   10.10
   6  -5  -2  188.88    8.20
   7   5  -2  119.79    8.40
   7  -5   2  109.69    7.50
   7  -5   2  117.99   15.10
   7   5  -2  102.59    9.20
   7  -5   2  111.19    7.40
  -7   5   2  113.79   10.60
   7  -5   2  107.59    5.40
   7  -5   2  106.79    6.20
   7   5   2  104.29    8.40
   7  -5  -2  105.59    7.50
   7  -5  -2  101.99    5.70
   7  -5  -2  106.39    6.80
   7  -5  -2  103.99    5.50
  -7   5  -2  113.79   11.40
   7  -5  -2  115.59   17.10
   7   5   2   94.99   27.40
   7   5   2   98.59    9.60
   8  -5   2   73.89    5.10
   8   5  -2   74.49    9.10
   8  -5   2   71.69    4.30
   8  -5   2   72.49    6.20
   8   5  -2   69.39    6.30
   8  -5   2   86.79   13.90
  -8   5   2   72.49    9.60
   8  -5   2   70.59    6.10
   8   5   2   77.99    9.20
   8  -5  -2   78.09    4.60
   8  -5  -2   82.59    6.50
   8  -5  -2   75.09    5.70
  -8   5  -2   67.09   10.70
   8   5   2   78.59    7.40
   8   5   2  101.79   34.70
   8  -5  -2   78.19    4.80
   8  -5  -2   74.69   15.90
   9   5  -2  215.18   11.60
   9  -5   2  212.48    8.50
   9  -5   2  226.18   10.00
   9  -5   2  225.68   11.30
   9  -5   2  219.28   21.70
   9  -5   2  223.58   11.60
  -9   5   2  196.98   15.50
   9  -5  -2  209.08   11.30
   9  -5  -2  223.18   10.10
   9   5   2  233.08   12.80
   9  -5  -2  214.08   26.00
   9  -5  -2  218.78    9.00
   9  -5  -2  221.78    9.40
  -9   5  -2  222.18   18.10
   9   5   2  194.88   15.50
  10  -5   2  410.26   13.80
  10   5  -2  441.06   17.30
  10  -5   2  437.36   17.80
  10  -5   2  437.16   16.70
  10  -5   2  427.76   15.60
  10   5   2  437.86   18.30
  10  -5  -2  423.36   14.60
  10  -5  -2  411.86   17.20
  10  -5  -2  418.26   14.90
  10  -5  -2  434.76   15.30
  11  -5   2   91.89    4.10
  11   5  -2  115.89    6.20
  11  -5   2   94.69    6.60
  11  -5   2  104.69    6.40
  11  -5   2  122.19    8.20
  11  -5  -2   93.39    9.00
  11   5   2  117.69    7.20
  11  -5  -2  104.69    4.80
  11  -5  -2  109.29    5.90
  12  -5   2   13.70    1.40
  12  -5   2   14.60    1.90
  12   5  -2   12.50    1.60
  12   5   2   14.10    2.10
 -12  -5   2   14.70    2.40
  12   5   2   13.60    1.50
  12  -5  -2   14.60    2.30
  12   5   2   10.30    1.60
   0   6   2   61.49    3.40
   0   6  -2   57.59    3.60
   0   6   2   62.19    3.90
   0   6  -2   57.19    3.10
  -1   6   2  621.74   20.90
   1   6  -2  667.83   20.90
  -1   6  -2  626.64   21.50
  -1  -6   2  679.63   31.10
   1   6   2  648.14   20.10
   1   6   2  545.15   38.80
   1   6   2  661.73   21.30
   2   6  -2  918.41   27.90
  -2   6   2  866.81   28.30
   2   6   2  773.92   50.19
  -2  -6   2  868.41   43.30
  -2   6  -2  829.62   29.20
   2   6   2  848.52   28.00
   3   6  -2  612.94   21.20
  -3   6   2  586.04   22.00
  -3  -6   2  542.85   39.80
   3   6   2  554.24   43.90
  -3   6  -2  579.04   23.10
   3   6   2  611.74   21.80
   4   6  -2  273.77   12.90
  -4   6   2  270.37   13.70
   4   6   2  270.27   13.40
  -4   6  -2  281.57   15.10
   4   6   2  226.08   28.80
   5  -6   2   35.30    4.10
   5  -6   2   38.70    3.20
   5   6  -2   42.90    5.70
  -5   6   2   35.20    5.10
   5  -6   2   36.60    3.70
   5  -6  -2   38.80    2.90
  -5   6  -2   36.30    5.90
   5  -6  -2   50.59    9.70
   5   6   2   25.70   13.20
   5   6   2   39.20    5.30
   6   6  -2  210.98   12.70
   6  -6   2  214.18    9.10
   6   6  -2  180.68   12.60
  -6   6   2  217.28   14.00
   6  -6   2  188.38   11.30
   6  -6   2  208.68   16.60
   6  -6   2  208.88   10.60
   6  -6   2  204.48   10.60
   6  -6  -2  184.78    7.90
   6   6   2  198.58   34.20
   6  -6  -2  205.18    8.60
   6  -6  -2  199.38   10.00
   6  -6  -2  211.58   10.50
  -6   6  -2  191.28   14.30
   6  -6  -2  224.88   22.00
   6   6   2  197.78   13.20
   7   6  -2  611.34   24.10
   7  -6   2  600.54   18.90
  -7   6   2  614.54   29.90
   7  -6   2  618.24   22.90
   7  -6   2  623.34   21.30
   7   6  -2  619.24   26.60
   7  -6   2  587.64   23.90
   7   6   2  585.44   27.80
  -7   6  -2  607.64   31.00
   7  -6  -2  592.14   21.80
   7   6   2  602.04   24.80
   7  -6  -2  613.44   41.60
   7  -6  -2  598.64   22.70
   7   6   2  469.65   68.69
   7  -6  -2  589.44   20.20
   7  -6  -2  610.84   19.60
   8  -6   2   29.90    3.90
   8   6  -2   27.90    6.50
   8  -6   2   31.30    3.90
   8   6  -2   29.20    4.70
   8  -6   2   33.70    2.50
   8  -6   2   42.00    3.70
  -8   6   2   39.00    7.70
   8  -6  -2   29.60    3.90
   8  -6  -2   34.00    3.90
   8  -6  -2   34.00    3.10
  -8   6  -2   26.70    7.70
   8   6   2   19.30    5.60
   8  -6  -2   29.90    2.70
   8   6   2   40.40    5.40
   8  -6  -2   33.50   11.00
   9  -6   2  176.58    8.40
   9  -6   2  162.58    9.70
   9   6  -2  147.79   10.90
   9  -6   2  202.88   14.20
   9  -6  -2  174.68    9.70
   9  -6  -2  174.88   12.30
   9   6   2  126.59   13.10
   9  -6  -2  192.38    9.30
  10   6  -2    6.50    1.70
  10  -6   2    6.20    1.80
  10  -6   2    8.70    2.10
  10  -6   2    8.60    1.70
  10  -6   2   11.80    1.10
  10  -6  -2   12.80    2.70
  10  -6  -2   10.90    2.40
  10   6   2   12.50    2.90
  10  -6  -2   11.10    1.40
  10  -6  -2   16.50    2.00
  11  -6   2   37.70    3.50
  11  -6   2   40.70    2.90
  11   6  -2   37.10    3.20
  11  -6   2   38.70    3.10
  11  -6  -2   39.50    3.30
  11  -6  -2   36.60    2.00
  11   6   2   33.50    3.40
  11  -6  -2   39.60    3.20
  12   6  -2   97.49    4.40
  12  -6   2  100.59    4.10
  12  -6   2  104.39    5.20
  12   6   2  102.19    5.20
  12   6   2  103.09    4.80
  12  -6  -2   99.99    4.50
 -12  -6   2   99.89    4.50
   0   7  -2   49.40    3.60
   0   7  -2   48.00    2.80
   0   7   2   54.99    4.00
   0   7   2   61.09    3.50
  -1   7   2 1879.61   57.39
  -1  -7  -2 2248.68   82.89
   1   7  -2 1926.91   57.69
  -1   7  -2 1750.92   57.59
   1   7   2 1850.01   58.19
   1   7   2 1907.61   56.69
  -1  -7   2 2107.89   70.09
   2   7  -2  434.76   15.90
  -2   7   2  427.86   16.10
   2   7   2  408.96   16.20
  -2   7  -2  412.26   16.90
   2   7   2  338.07   36.40
  -3   7   2  263.07   12.60
   3   7  -2  263.87   12.10
  -3  -7   2  243.18   26.80
   3   7   2  260.77   12.50
  -3   7  -2  263.67   13.70
   3   7   2  224.28   31.30
   4   7  -2  266.27   13.30
   4  -7   2  268.77   14.40
   4   7   2  241.58   13.40
  -4   7  -2  261.97   14.90
   5  -7   2   55.49    5.80
   5  -7   2   55.29    4.80
   5  -7   2   50.59    3.80
   5   7  -2   52.59    6.10
  -5   7   2   52.99    6.30
   5  -7   2   50.99    4.80
   5  -7  -2   56.59    5.00
   5  -7  -2   49.40    4.40
   5   7   2   49.00    6.20
  -5  -7   2   43.30    4.80
   5  -7  -2   51.09    4.60
  -5   7  -2   59.99    7.40
   6  -7   2  426.26   18.30
   6  -7   2  420.16   15.20
  -6   7   2  413.86   21.00
   6  -7   2  379.16   12.90
   6  -7   2  412.06   16.80
  -6  -7  -2  397.76   16.70
   6  -7   2  419.06   17.00
   6   7   2  415.76   21.20
   6  -7  -2  397.46   13.80
   6   7   2  409.36   19.20
   6  -7  -2  397.16   16.40
   6  -7  -2  420.06   14.80
  -6   7  -2  417.26   22.90
   6  -7  -2  430.66   16.50
  -6  -7   2  394.26   15.80
   7  -7   2  255.37   11.00
  -7   7   2  251.27   16.50
   7   7  -2  268.37   14.00
   7   7  -2  253.97   16.00
   7  -7   2  264.77   12.60
   7  -7   2  262.07   12.70
   7  -7  -2  244.98    9.60
   7  -7  -2  259.67   10.60
   7   7   2  254.57   16.80
   7   7   2  290.77   17.00
  -7   7  -2  268.57   18.80
   7  -7  -2  256.17   11.90
   7  -7  -2  265.17   12.60
   8   7  -2   10.10    4.80
   8  -7   2   12.70    3.00
   8  -7   2    8.80    2.20
   8  -7   2   13.70    2.40
   8  -7   2   13.20    1.50
  -8   7   2   11.40    5.10
   8  -7  -2   12.20    1.70
   8   7   2   16.20    3.40
   8   7   2    8.90    5.00
   8  -7  -2   13.50    2.40
  -8   7  -2   10.20    6.40
   8  -7  -2   13.20    2.20
   8  -7  -2   16.90    2.90
   9  -7   2  105.29    6.80
   9   7  -2  102.19    7.00
   9  -7   2   97.89    6.90
   9  -7   2  102.39    5.80
   9   7   2  106.09    7.80
   9  -7  -2   94.59    5.40
   9  -7  -2  105.09    6.20
   9  -7  -2   95.09    4.70
   9  -7  -2   94.49    6.60
  10   7  -2   23.10    4.30
  10  -7   2   24.00    2.50
  10  -7   2   19.20    2.50
  10  -7   2   20.40    2.90
  10   7   2   19.70    3.40
  10  -7  -2   20.90    2.80
  10  -7  -2   22.10    1.70
  10  -7  -2   16.40    2.00
  10  -7  -2   20.60    2.60
  11  -7   2  140.49    5.90
  11   7  -2  135.39    6.40
  11  -7   2  155.38    7.30
  11  -7   2  144.09    7.10
  11   7   2  140.39    7.20
  11  -7  -2  140.99    5.90
  11  -7  -2  138.49    6.90
 -11  -7   2  131.19    6.50
   0   8  -2 1799.22   52.89
   0   8   2 1701.23   51.39
   0   8  -2 1773.62   49.80
   0   8   2 1740.63   53.29
  -1   8   2  131.69    7.30
   1   8  -2  120.89    6.90
  -1   8   2  124.89    6.40
   1   8   2  123.19    6.20
  -1   8  -2  122.49    6.80
   1   8   2  127.49    7.40
  -1   8  -2  122.89    6.70
   2   8  -2  114.19    7.10
  -2   8   2   97.69    6.40
   2   8   2  107.29    7.30
  -2  -8   2  113.39   14.90
  -2   8  -2  103.59    7.10
   3   8  -2  124.19    8.10
  -3   8   2  123.89    8.00
   3  -8   2  111.39   10.40
   3  -8   2  110.29    6.40
   3  -8   2  107.89    8.10
   3   8   2  125.29    8.60
   3  -8  -2  115.69    7.00
  -3   8  -2  122.19    8.80
   4  -8   2  844.72   28.80
   4  -8   2  828.02   31.70
   4  -8   2  878.91   27.10
  -4   8   2  889.21   31.90
   4  -8   2  827.52   31.00
   4   8  -2  873.31   31.60
  -4   8  -2  878.11   33.50
   4  -8  -2  827.22   28.80
   4   8   2  846.42   32.30
   4  -8  -2  823.92   28.10
   4  -8  -2  790.02   25.50
  -4  -8   2  838.52   28.80
   5  -8   2  124.89    8.30
   5  -8   2  124.79    7.80
   5  -8   2  126.89    6.60
   5  -8   2  137.19    9.20
  -5  -8  -2  112.39    8.60
   5  -8   2  131.79    7.70
  -5   8   2  128.89    9.90
   5   8  -2  119.99    9.70
   5  -8  -2  119.19    7.20
   5   8   2  142.99   11.80
   5  -8  -2  120.09    5.50
  -5  -8   2  130.69    7.60
   5  -8  -2  126.19    7.40
   5  -8  -2  128.99    6.40
   5   8   2  122.29   10.30
  -5   8  -2  136.59   11.30
  -6   8   2  749.82   34.20
   6   8  -2  756.52   31.30
   6  -8   2  782.52   29.10
  -6  -8  -2  759.32   26.80
  -6  -8   2  776.92   26.00
   6  -8  -2  733.73   26.20
   6  -8  -2  760.42   23.30
  -6   8  -2  763.42   33.90
   6  -8  -2  792.62   26.80
   6   8   2  749.53   29.70
   6  -8  -2  753.62   24.80
   6   8   2  635.24   33.90
   7   8  -2   86.19    9.90
   7  -8   2   85.59    6.40
   7  -8   2   79.49    6.20
  -7  -8  -2   67.09    6.10
   7   8  -2   74.49    7.60
  -7   8   2   68.89    9.30
   7  -8   2   79.89    5.20
  -7   8  -2   86.29   10.90
   7  -8  -2   82.79    5.10
   7  -8  -2   76.89    4.20
   7   8   2   78.99   10.30
   7  -8  -2   81.09    6.00
  -7  -8   2   72.59    5.60
   7  -8  -2   79.99    5.90
   7   8   2   87.19    7.50
   8  -8   2   33.50    3.40
   8   8  -2   26.50    8.00
   8  -8   2   40.80    4.30
   8   8  -2   44.70    7.40
   8  -8   2   35.10    4.00
   8  -8  -2   35.60    3.20
   8  -8  -2   39.00    3.80
   8   8   2   33.30    5.10
   8   8   2   31.60    7.20
   8  -8  -2   37.40    4.10
   8  -8  -2   36.60    2.60
  -8   8  -2   56.09   11.20
   9  -8   2   28.70    2.80
   9   8  -2   26.50    4.00
   9  -8   2   26.40    3.40
   9  -8   2   34.10    3.50
   9  -8  -2   31.40    2.10
   9  -8  -2   30.00    2.80
   9   8   2   34.00    4.30
   9  -8  -2   29.90    3.10
   9  -8  -2   27.40    3.40
  10  -8   2  307.87   12.90
  10  -8   2  277.37   11.90
  10   8  -2  288.47   11.80
  10  -8   2  281.77   10.70
  10  -8  -2  275.87   10.20
  10  -8  -2  306.67   13.20
  10   8   2  276.07   12.40
 -10  -8   2  251.77   11.40
  10  -8  -2  298.97   10.70
 -11  -8  -2  164.18    8.20
  11   8  -2  175.78    6.80
  11  -8   2  168.38    6.50
  11  -8   2  162.58    6.30
  11  -8   2  144.69    8.90
 -11  -8   2  163.98    8.20
  11   8   2  189.48    7.80
  11  -8  -2  164.08    6.90
  11  -8  -2  162.08    5.90
   0   9   2  466.75   16.60
   0   9  -2  488.55   18.20
   0  -9  -2  494.25   20.40
   0   9   2  474.15   18.40
  -1  -9  -2   49.00    3.90
  -1   9   2   62.79    5.00
   1  -9   2   56.39    5.60
   1   9  -2   62.19    5.10
  -1  -9  -2   55.59    6.10
  -1   9   2   58.19    4.30
  -1  -9   2   60.99    7.60
  -1   9  -2   57.29    4.70
   1  -9  -2   69.79    7.00
  -1  -9   2   64.69    5.40
   1   9   2   64.79    4.40
  -1   9  -2   58.49    4.10
   1  -9  -2   47.30    6.20
   1  -9  -2   54.39    3.90
   1   9   2   64.59    5.40
   2  -9   2   23.60    3.10
   2  -9   2   18.60    3.50
  -2  -9  -2   19.00    4.10
  -2   9   2   27.60    3.40
   2  -9   2   25.40    2.70
  -2  -9  -2   25.00    2.80
   2   9  -2   22.60    4.30
   2  -9   2   22.90    2.90
   2  -9   2   22.60    3.60
   2  -9  -2   30.80    2.80
  -2  -9   2   33.90    9.60
  -2  -9   2   25.90    3.10
  -2  -9   2   22.60    4.20
   2   9   2   21.90    3.90
   2  -9  -2   24.00    3.00
  -2  -9   2   24.60    3.40
  -2   9  -2   21.80    3.70
   2  -9  -2   18.00    3.30
  -2  -9   2   25.30    2.80
  -3   9   2  204.18   11.00
   3  -9   2  191.78   11.10
   3  -9   2  193.38    9.70
   3  -9   2  197.28   12.80
  -3  -9  -2  191.88   11.40
   3  -9   2  203.18    9.90
   3   9  -2  207.28   11.70
   3  -9   2  200.68    8.70
  -3   9  -2  202.98   11.90
   3  -9  -2  197.18    8.40
   3  -9  -2  184.28    7.70
   3   9   2  214.78   12.40
   3  -9  -2  190.98    9.30
  -3  -9   2  209.58   10.90
   3  -9  -2  193.78   11.20
  -3  -9   2  197.08   10.40
   3  -9  -2  184.28    9.20
  -3  -9   2  216.38   10.30
  -4   9   2   29.00    4.70
   4  -9   2   26.80    3.40
   4  -9   2   31.00    3.10
   4   9  -2   31.30    5.30
   4  -9   2   27.30    3.80
  -4  -9  -2   27.10    4.50
   4  -9   2   33.50    4.60
   4  -9   2   34.90    4.70
   4  -9  -2   18.40    3.60
   4  -9  -2   28.40    3.50
  -4  -9   2   30.60    3.70
   4  -9  -2   26.70    2.30
   4  -9  -2   39.50    3.90
   4   9   2   38.70    5.90
   4  -9  -2   27.40    2.90
  -4  -9   2   25.00    5.70
  -4   9  -2   30.60    5.70
   5  -9   2  107.89    8.20
   5   9  -2   99.99    9.40
  -5   9   2  100.89    9.20
   5  -9   2  107.79    6.00
   5  -9   2  101.29    6.80
  -5  -9  -2   97.09    7.80
   5  -9   2  111.99    7.20
  -5  -9  -2   87.59    6.90
   5  -9   2   97.79    7.30
   5  -9  -2  105.69    5.70
   5  -9  -2  100.29    6.60
  -5   9  -2   86.29    9.40
   5  -9  -2  110.49    7.80
   5  -9  -2   95.59    4.70
  -5  -9   2   85.59    6.40
   5   9   2  105.49   10.10
   5  -9  -2  101.79    6.50
  -5  -9   2  103.69    8.90
   6  -9   2  123.29    7.90
   6  -9   2  129.19    6.70
   6   9  -2  130.39   11.40
  -6   9   2  112.09   10.20
  -6  -9  -2  116.59    7.70
   6  -9   2  122.19    7.80
   6   9   2  120.59   11.90
  -6   9  -2  121.69   11.80
   6  -9  -2  116.79    6.30
   6  -9  -2  118.99    7.30
   6  -9  -2  112.19    5.20
  -6  -9   2  117.49    7.30
   6  -9  -2  117.19    7.30
  -7   9   2  287.97   20.60
   7  -9   2  307.07   14.00
   7   9  -2  310.77   21.10
   7  -9   2  332.57   14.30
   7  -9   2  323.27   12.60
  -7  -9  -2  284.57   13.00
   7  -9  -2  314.47   13.50
   7   9   2  311.67   15.90
  -7   9  -2  319.07   23.60
   7  -9  -2  312.97   13.60
  -7  -9   2  306.47   12.70
   7  -9  -2  292.87   10.60
   7   9   2  302.17   21.70
   7  -9  -2  313.97   12.20
   8   9  -2   68.29    7.30
   8  -9   2   80.19    6.00
   8  -9   2   83.79    5.20
   8  -9   2   72.59    5.60
   8   9   2   68.09    6.80
   8  -9  -2   78.69    4.70
   8  -9  -2   76.29    5.50
   8  -9  -2   70.49    3.50
   8  -9  -2   73.69    5.30
   9  -9   2   23.90    2.60
   9  -9   2   25.10    3.20
   9  -9   2   25.00    3.20
   9   9  -2   25.50    3.60
   9  -9  -2   23.70    2.60
   9  -9  -2   24.90    2.40
  -9  -9   2   25.20    3.00
   9  -9  -2   22.80    2.90
   9   9   2   27.40    4.00
  10  -9   2   92.19    4.80
  10  -9   2   97.69    5.20
  10   9  -2  102.29    5.60
  10  -9   2   92.69    5.50
  10  -9  -2   89.09    5.00
  10   9   2  105.39    6.60
  10  -9  -2   95.09    4.40
  10  -9  -2  101.89    4.70
 -10  -9   2   90.79    5.20
 -11  -9  -2   99.09    5.00
  11  -9   2   90.79    4.60
  11  -9   2   97.49    4.10
  11   9   2  102.79    4.80
   0 -10   2  189.88    8.90
   0 -10  -2  198.68    8.60
   0 -10  -2  201.98    9.00
   0  10  -2  226.28   10.90
   0 -10  -2  185.08   11.40
   0 -10   2  207.78   11.20
   0 -10  -2  178.58   10.00
   0  10   2  208.98    9.20
   0 -10   2  204.88    9.70
   0 -10   2  198.68    8.60
   0 -10   2  167.18   10.20
   0 -10   2  189.38   10.30
   0 -10   2  206.48   10.40
   0  10   2  207.88   10.90
   1 -10   2   88.79    7.20
   1 -10   2   90.59    7.00
  -1 -10  -2   92.09    5.50
  -1  10   2   98.19    6.00
   1  10  -2  100.69    7.10
   1 -10   2   95.39    7.70
  -1  10   2   89.99    6.80
   1 -10   2   99.49    6.60
   1 -10   2   97.19    6.50
  -1 -10  -2  100.09    7.90
   1 -10   2   89.89    5.30
   1 -10  -2   81.59    5.20
  -1 -10   2   95.29    5.40
   1 -10  -2   87.49    7.50
  -1 -10   2   92.99    9.00
   1 -10  -2   90.49    6.40
  -1  10  -2   94.49    6.60
  -1 -10   2   85.69    7.00
  -1 -10   2   99.19    7.30
   1 -10  -2   93.99    5.80
   1 -10  -2   90.49    5.10
  -1 -10   2   87.69    6.70
   1  10   2  107.79    7.60
  -2 -10  -2   70.89    5.30
   2  10  -2   83.59    7.00
   2 -10   2   62.49    6.10
   2 -10   2   73.29    6.60
  -2 -10  -2   74.09    7.10
   2 -10   2   83.89    5.00
  -2 -10  -2   75.79    5.00
  -2  10   2   75.49    5.70
   2 -10   2   74.59    5.40
   2 -10   2   83.19    5.90
   2 -10   2   83.69    6.60
  -2  10   2   79.79    6.30
  -2 -10   2   78.79    6.00
   2 -10  -2   88.89    7.20
  -2  10  -2   86.49    6.40
  -2 -10   2   81.19    5.10
   2  10   2   70.79    6.90
  -2 -10   2   70.09    6.20
  -2  10  -2   88.09    6.40
   2 -10  -2   80.19    4.80
   2 -10  -2   65.59    5.10
  -2 -10   2   81.59    5.50
   2 -10  -2   81.59    5.40
   3 -10   2  261.47   12.00
   3 -10   2  262.67   10.70
   3 -10   2  267.47   13.10
   3 -10   2  278.47   13.10
   3 -10   2  252.07   11.70
   3 -10   2  277.67   14.30
   3  10  -2  262.57   14.40
  -3 -10  -2  267.87   11.20
   3 -10   2  254.27   13.40
  -3  10   2  270.97   13.00
  -3 -10  -2  245.38   13.40
   3 -10  -2  268.17   11.60
   3 -10  -2  262.17   10.60
  -3  10  -2  263.57   13.80
   3  10   2  256.07   15.10
  -3 -10   2  258.57   12.40
  -3 -10   2  245.98   12.60
   3 -10  -2  247.48   11.30
  -3 -10   2  251.17   11.20
   3 -10  -2  266.67   13.60
   3 -10  -2  240.88    9.70
   4 -10   2   26.50    3.90
   4  10  -2   27.50    5.50
   4 -10   2   23.10    4.30
   4 -10   2   21.50    3.10
  -4  10   2   29.90    4.80
  -4 -10  -2   21.00    4.00
   4 -10   2   16.00    3.60
   4 -10   2   21.50    2.50
   4 -10   2   22.80    3.40
   4 -10  -2   26.00    2.40
   4 -10  -2   22.80    2.70
  -4 -10   2   29.30    4.20
   4 -10  -2   26.70    4.40
   4  10   2   14.90    4.00
  -4 -10   2   25.50    3.70
  -4 -10   2   25.70    3.10
   4 -10  -2   23.70    3.00
   4 -10  -2   21.20    3.00
  -4  10  -2   16.60    5.80
  -5 -10  -2  268.47   16.90
   5 -10   2  305.77   13.50
  -5 -10  -2  297.77   14.20
   5 -10   2  294.87   14.70
  -5  10   2  289.27   16.30
   5  10  -2  300.37   17.50
   5 -10   2  303.87   12.10
   5 -10   2  295.77   13.60
   5 -10  -2  283.77   10.40
   5 -10  -2  293.17   11.80
   5 -10  -2  341.77   18.50
  -5 -10   2  296.57   13.30
  -5  10  -2  310.17   17.90
  -5 -10   2  296.07   13.80
   5 -10  -2  286.37   12.70
   5  10   2  281.07   18.00
   5 -10  -2  282.87   12.80
  -5 -10   2  297.87   13.00
   6 -10   2   95.99    6.80
   6 -10   2   95.79    5.80
   6  10  -2   89.79   11.60
  -6  10   2   85.09    9.60
   6 -10   2   98.69    6.80
  -6 -10  -2  101.29    7.10
   6 -10  -2   92.19    6.30
  -6 -10   2  101.39    6.70
   6 -10  -2   95.29    6.40
  -6 -10   2  100.49    6.50
  -6  10  -2   96.39   11.60
   6 -10  -2   97.39    5.70
   6  10   2   94.49   11.60
   6 -10  -2   89.99    4.40
  -7 -10  -2  785.42   26.90
   7 -10   2  767.92   27.20
   7 -10   2  763.12   27.20
   7 -10   2  784.42   25.40
   7  10   2  763.62   29.00
  -7 -10   2  761.42   26.00
   7 -10  -2  732.03   26.30
   7 -10  -2  774.42   25.20
   7 -10  -2  738.33   22.70
   8 -10   2   64.89    5.10
   8 -10   2   62.29    4.30
   8 -10   2   66.19    5.20
   8 -10  -2   67.59    4.90
  -8 -10   2   64.79    4.90
   8 -10  -2   60.99    4.60
   8 -10  -2   59.69    4.10
   8  10   2   75.29    6.70
   9 -10   2   19.70    2.20
   9 -10   2   17.20    2.30
   9 -10   2   20.30    2.70
  -9 -10  -2   21.60    2.60
   9 -10  -2   23.30    3.10
  -9 -10   2   17.00    2.40
   9  10   2   17.50    2.80
   9 -10  -2   19.20    2.30
   9 -10  -2   19.60    3.40
  10 -10   2   16.90    1.90
  10 -10   2   16.70    1.70
 -10 -10  -2   18.50    2.00
  10 -10   2   20.10    2.20
  10 -10  -2   18.50    1.90
  10 -10  -2   19.10    1.70
  10  10   2   20.30    2.60
  10 -10  -2   20.40    1.90
 -10 -10   2   18.20    2.10
   0 -11   2  724.63   27.40
   0 -11  -2  692.73   26.30
   0  11  -2  731.73   27.00
   0 -11   2  727.23   26.90
   0 -11   2  753.82   24.20
   0  11   2  767.12   28.10
   0 -11  -2  730.33   28.40
   0 -11   2  707.43   24.20
   0 -11  -2  707.33   24.20
   0 -11   2  734.13   26.10
   0 -11   2  765.72   25.70
   0 -11  -2  726.53   24.10
   1 -11   2  304.27   11.80
   1  11  -2  263.97   16.40
   1 -11   2  286.97   14.40
   1 -11   2  292.77   13.50
   1 -11   2  295.97   13.10
   1 -11   2  312.77   13.40
  -1 -11  -2  274.27   11.60
  -1 -11  -2  283.77   14.90
  -1  11   2  318.87   13.20
  -1  11   2  289.67   14.20
   1 -11   2  282.57   12.10
  -1 -11   2  296.17   11.70
  -1 -11   2  291.67   13.50
   1  11   2  286.67   14.90
  -1 -11   2  280.77   11.50
  -1 -11   2  302.97   12.80
  -1 -11   2  288.17   14.30
   1 -11  -2  272.07   12.90
  -1 -11   2  292.37   14.60
   1 -11  -2  278.87   11.90
   1 -11  -2  293.37   15.10
   1 -11  -2  300.77   11.70
   2 -11   2   77.39    5.00
   2 -11   2   73.39    5.80
   2 -11   2   77.09    5.40
  -2 -11  -2   67.89    6.60
   2 -11   2   70.39    6.50
   2 -11   2   77.89    6.50
  -2 -11  -2   77.79    5.20
  -2  11   2   71.99    6.60
   2 -11   2   70.29    5.50
  -2  11   2   76.19    6.20
   2  11  -2   70.89    7.40
  -2 -11  -2   76.69    5.50
  -2 -11   2   73.59    5.40
  -2 -11   2   73.99    6.40
   2  11   2   74.19    7.80
   2 -11  -2   72.69    5.50
  -2 -11   2   69.09    5.90
   2 -11  -2   75.29    4.70
  -2 -11   2   76.59    5.00
   2 -11  -2   64.79    4.40
   2 -11  -2   69.99    5.90
  -2  11  -2   74.99    6.40
   2 -11  -2   80.39    7.30
   2 -11  -2   71.29    5.20
  -3  11   2  312.67   15.20
   3 -11   2  244.58   16.70
  -3  11   2  296.77   14.20
   3  11  -2  296.97   16.30
  -3 -11  -2  287.37   17.80
   3 -11   2  286.57   12.40
  -3 -11  -2  300.47   12.30
   3 -11   2  302.87   12.30
   3 -11   2  305.77   13.90
  -3 -11   2  294.07   14.70
  -3  11  -2  301.67   14.50
   3 -11  -2  286.07   12.70
  -3 -11   2  291.57   14.60
   3 -11  -2  300.47   13.60
   3 -11  -2  284.77   13.10
   3  11   2  294.97   19.10
   3 -11  -2  278.87   10.80
   3 -11  -2  287.07   13.40
  -3  11  -2  301.47   14.70
   3 -11  -2  285.17   15.80
  -3 -11   2  282.37   14.30
   4  11  -2   74.29    9.10
   4 -11   2   72.29    6.00
  -4 -11  -2   70.49    5.10
  -4 -11  -2   59.29    6.00
   4 -11   2   69.29    5.70
   4 -11   2   74.09    5.80
  -4  11   2   75.89    7.50
  -4 -11  -2   69.79    6.30
   4 -11   2   74.09    4.80
   4 -11   2   64.99    6.90
  -4 -11   2   74.59    5.30
   4 -11  -2   67.99    5.30
   4 -11  -2   62.69    3.80
  -4 -11   2   64.69    6.00
  -4  11  -2   66.69    9.00
   4 -11  -2   68.39    5.20
   4 -11  -2   81.99    4.90
   4  11   2   66.09    8.90
  -4 -11   2   68.29    6.00
   4 -11  -2   62.99    6.30
   5 -11   2  164.58    9.10
   5 -11   2  160.18    9.10
  -5 -11  -2  153.88    9.40
   5 -11   2  151.28    9.10
  -5 -11  -2  151.28    9.60
  -5  11   2  165.28   11.60
   5  11  -2  137.19   13.00
  -5 -11  -2  153.78    8.20
   5 -11   2  164.18    8.00
   5 -11  -2  153.58    8.40
   5 -11  -2  162.18    8.60
  -5 -11   2  166.58    8.60
  -5 -11   2  149.39    8.80
   5  11   2  151.28   14.00
   5 -11  -2  165.68    9.40
  -5 -11   2  151.98    8.70
  -5  11  -2  157.98   13.40
   5 -11  -2  170.18    7.90
   6 -11   2  188.18    8.70
   6 -11   2  183.68    9.80
  -6 -11  -2  188.78    9.90
  -6 -11  -2  194.78    9.50
   6 -11   2  180.98    9.80
  -6 -11   2  190.78    9.50
   6 -11  -2  191.78    9.50
   6  11   2  173.68   17.30
   6 -11  -2  192.18    8.60
  -6 -11   2  181.68    9.30
   6 -11  -2  174.98    9.20
   7 -11   2   45.50    3.70
  -7 -11  -2   46.90    4.20
   7 -11   2   48.00    4.40
  -7 -11  -2   44.50    4.20
   7 -11   2   37.30    4.10
  -7 -11   2   44.50    4.00
  -7 -11   2   45.50    4.20
   7 -11  -2   46.30    3.60
   7 -11  -2   48.00    4.10
   7 -11  -2   44.10    4.00
   8 -11   2   68.59    4.40
   8 -11   2   71.39    5.00
  -8 -11  -2   70.79    4.80
   8 -11   2   59.99    4.70
   8 -11  -2   62.89    4.40
  -8 -11   2   69.59    4.80
   8 -11  -2   75.39    4.20
   8 -11  -2   77.29    4.80
  -9 -11  -2  119.79    5.80
   9 -11   2  115.19    5.40
   9 -11   2  111.99    5.80
   9 -11   2  108.59    5.90
   9  11   2  103.79    6.80
   9 -11  -2  115.29    5.10
  -9 -11   2  109.99    5.80
   9 -11  -2  111.09    5.30
   9 -11  -2  112.79    6.30
 -10 -11  -2  120.69    5.10
  10 -11   2  112.69    5.30
  10 -11   2  115.49    4.90
  10 -11   2  122.29    5.10
  10 -11  -2  110.99    5.10
 -10 -11   2  129.79    5.80
   0 -12   2    1.60    2.40
   0 -12  -2    3.60    1.40
   0  12  -2    1.70    3.30
   0 -12   2    1.10    1.40
   0 -12   2   -1.70    1.20
   0 -12  -2    1.40    1.60
   0 -12   2    0.10    1.40
   0 -12   2    1.30    1.50
   0  12   2    3.60    2.50
   0 -12  -2    2.20    1.90
   0 -12   2    0.60    1.20
   1 -12   2  290.77   14.50
   1 -12   2  281.77   11.80
   1 -12   2  316.17   16.70
  -1  12   2  291.47   15.20
   1  12  -2  266.37   15.10
   1 -12   2  277.57   13.80
  -1 -12  -2  294.87   14.60
   1 -12   2  285.97   12.30
  -1 -12  -2  266.27   14.80
   1 -12   2  270.97   13.00
  -1 -12  -2  281.17   11.90
  -1 -12   2  290.67   14.40
   1  12   2  287.57   15.90
  -1  12  -2  305.37   14.90
   1 -12  -2  290.97   11.80
   1 -12  -2  278.97   11.90
  -1 -12   2  344.27   15.20
  -1 -12   2  286.97   13.50
  -1 -12   2  297.07   12.00
   1 -12  -2  299.37   15.40
   1 -12  -2  278.57   13.80
  -2  12   2  227.18   12.80
   2 -12   2  221.38   12.10
   2 -12   2  223.88   10.40
   2 -12   2  214.48   11.40
   2  12  -2  192.38   13.40
   2 -12   2  227.48    9.90
  -2 -12  -2  229.38   13.00
   2 -12   2  222.98   10.70
   2 -12   2  234.18   11.70
  -2 -12  -2  233.68   12.50
   2 -12  -2  204.18   10.80
   2 -12  -2  217.48   12.60
  -2 -12   2  218.18   12.10
   2 -12  -2  220.88    9.70
   2  12   2  222.48   14.40
  -2 -12   2  222.98   10.50
   2 -12  -2  201.08   10.90
  -2 -12   2  221.38   10.00
  -2  12  -2  224.28   12.30
   2 -12  -2  217.58   10.20
  -2 -12   2  226.38   11.50
   3  12  -2   51.19    8.30
  -3 -12  -2   56.29    4.60
  -3  12   2   52.29    9.20
   3 -12   2   51.89    4.60
  -3 -12  -2   55.79    5.90
   3 -12   2   53.59    5.70
   3 -12   2   47.20    5.30
   3 -12   2   49.00    4.80
  -3  12   2   54.79    6.70
  -3 -12  -2   53.79    5.60
   3 -12   2   55.29    5.10
   3 -12   2   55.49    4.30
   3  12   2   55.29    8.70
   3 -12  -2   54.59    5.30
  -3 -12   2   53.59    5.40
   3 -12  -2   51.69    4.90
   3 -12  -2   50.29    4.50
  -3 -12   2   66.69    4.90
   3 -12  -2   54.29    4.20
  -3 -12   2   51.09    5.20
  -3  12  -2   47.70    6.50
   3 -12  -2   61.29    6.10
  -4 -12  -2  322.57   15.20
  -4 -12  -2  337.37   15.80
  -4 -12  -2  321.97   13.00
   4 -12   2  327.27   12.80
  -4  12   2  310.97   16.30
   4 -12   2  319.67   14.30
   4 -12   2  331.57   15.00
  -4  12   2  321.07   16.30
   4 -12   2  325.27   13.90
   4  12  -2  296.47   18.90
   4 -12  -2  326.97   15.20
  -4 -12   2  311.27   14.20
  -4  12  -2  308.07   15.90
   4  12   2  298.27   19.40
  -4 -12   2  321.97   13.50
   4 -12  -2  328.37   12.70
  -4 -12   2  314.67   14.40
   4 -12  -2  325.67   13.70
   4 -12  -2  309.47   13.50
  -5 -12  -2   23.80    4.10
   5 -12   2   31.60    3.20
  -5  12   2   36.80    7.60
  -5 -12  -2   24.00    3.00
   5 -12   2   24.60    4.20
   5 -12   2   26.80    3.50
  -5 -12  -2   25.90    5.90
   5 -12   2   29.30    3.50
  -5 -12   2   31.70    3.70
   5 -12  -2   26.10    2.90
   5 -12  -2   26.40    3.30
  -5 -12   2   36.30    3.60
   5 -12  -2   27.60    3.50
   5  12   2   11.90    8.40
  -6 -12  -2   44.90    4.30
  -6 -12  -2   51.89    4.10
   6 -12   2   48.10    4.40
   6 -12   2   41.50    4.20
   6 -12   2   47.20    3.90
   6 -12  -2   43.30    4.00
  -6 -12   2   44.20    4.00
   6 -12  -2   45.40    3.60
   6 -12  -2   44.00    4.00
  -6 -12   2   46.20    4.20
   7 -12   2   66.49    5.00
   7 -12   2   62.89    4.30
  -7 -12  -2   73.59    4.80
  -7 -12  -2   63.89    4.50
   7 -12   2   64.49    5.00
   7 -12  -2   71.99    4.80
  -7 -12   2   76.09    5.10
   7 -12  -2   70.49    4.30
   7 -12  -2   69.59    4.60
  -7 -12   2   64.19    4.40
   8 -12   2   19.50    2.70
   8 -12   2   21.50    2.60
   8 -12   2   17.00    2.00
  -8 -12  -2   19.00    2.20
   8 -12  -2   15.70    2.10
   8 -12  -2   16.10    1.80
   8 -12  -2   20.30    2.30
  -8 -12   2   18.90    3.40
   9 -12   2   86.79    5.90
  -9 -12  -2   83.19    4.20
   9 -12   2   77.09    4.40
   9 -12   2   82.09    5.10
   9 -12  -2   77.39    5.50
   9 -12  -2   86.59    4.50
  -9 -12   2   76.29    5.70
   9 -12  -2   76.49    4.20
   0 -13  -2    2.30    2.20
   0  13   2    1.10    3.20
   0 -13   2   -1.30    1.40
   0 -13   2    4.60    2.10
   0 -13  -2    2.60    1.80
   0 -13   2    0.80    1.10
   0 -13  -2    3.20    1.10
   0  13  -2    1.00    3.50
   0 -13   2    1.80    1.40
  -1  13   2  434.86   21.20
   1 -13   2  476.85   20.40
  -1 -13  -2  470.75   17.80
   1  13  -2  467.15   22.60
   1 -13   2  493.35   17.70
   1 -13   2  480.55   20.60
  -1 -13  -2  532.55   21.10
   1 -13   2  513.15   19.30
  -1 -13  -2  501.25   21.70
   1 -13   2  493.95   19.00
   1 -13   2  464.65   17.60
  -1 -13   2  510.65   19.70
   1 -13  -2  486.55   17.80
  -1 -13   2  500.35   17.80
   1 -13  -2  485.75   21.50
  -1  13  -2  468.75   21.40
   1  13   2  457.05   23.00
  -1 -13   2  477.65   20.50
   1 -13  -2  488.45   19.80
   1 -13  -2  506.95   17.90
  -1 -13   2  521.55   19.10
  -2  13   2  489.05   22.30
   2 -13   2  527.25   19.80
   2 -13   2  513.05   18.20
  -2 -13  -2  496.25   21.60
  -2 -13  -2  510.85   21.00
   2 -13   2  515.55   20.70
   2 -13   2  503.95   18.60
   2 -13   2  489.15   20.80
   2  13  -2  466.45   23.80
   2 -13   2  495.45   18.90
   2 -13  -2  514.45   18.50
  -2 -13   2  531.65   19.40
  -2  13  -2  492.25   22.00
   2  13   2  477.35   24.30
  -2 -13   2  483.95   20.60
  -2 -13   2  509.75   20.00
   2 -13  -2  521.65   21.80
   2 -13  -2  515.55   18.10
   2 -13  -2  480.85   19.70
   2 -13  -2  501.05   19.70
  -3  13   2   62.99    7.80
   3  13  -2   51.69    9.90
  -3 -13  -2   71.39    5.10
   3 -13   2   67.69    5.20
   3 -13   2   70.19    6.20
  -3 -13  -2   74.79    6.30
  -3 -13  -2   67.79    6.70
   3 -13   2   76.79    5.00
   3 -13   2   65.69    5.10
   3 -13   2   65.59    5.70
  -3 -13   2   62.89    6.00
  -3 -13   2   66.59    5.30
   3 -13  -2   59.39    5.10
   3 -13  -2   64.59    5.00
   3 -13  -2   67.29    4.70
   3  13   2   67.89   10.50
   3 -13  -2   64.19    5.50
   3 -13  -2   71.79    6.40
  -3  13  -2   54.69    7.90
  -3 -13   2   71.89    5.80
   4 -13   2   40.80    7.70
   4 -13   2   25.20    3.30
  -4 -13  -2   25.10    3.10
  -4 -13  -2   24.90    5.60
  -4 -13   2   25.00    3.80
  -4 -13   2   25.00    4.80
   4 -13  -2   29.10    4.70
   4 -13  -2   33.60    4.70
   4 -13  -2   33.60    3.90
   4 -13  -2   31.60    3.80
  -4 -13   2   32.00    6.00
  -5 -13  -2    7.10    1.90
  -5 -13  -2    6.10    2.60
   5 -13   2    6.60    1.50
   5 -13   2    6.60    2.00
  -5 -13  -2    4.80    1.50
   5 -13   2    7.20    2.10
   5 -13   2    7.30    1.90
  -5 -13   2    4.80    1.70
   5 -13  -2    9.10    2.60
   5 -13  -2    7.00    2.00
   5 -13  -2    6.10    1.50
  -5 -13   2    7.80    2.00
  -5 -13   2    6.60    2.00
   5 -13  -2    4.30    1.30
  -6 -13  -2   99.79    5.60
   6 -13   2   93.69    5.90
   6 -13   2   92.69    5.30
   6 -13   2   96.19    6.30
  -6 -13  -2   96.09    6.10
   6 -13  -2  102.49    5.40
  -6 -13   2  101.49    6.00
   6 -13  -2   94.89    5.80
   6 -13  -2   91.89    5.60
  -6 -13   2  100.69    5.90
   7 -13   2   97.59    5.20
  -7 -13  -2  100.69    5.40
  -7 -13  -2   98.59    5.40
   7 -13   2  109.49    8.60
   7 -13   2  102.59    5.80
   7 -13  -2  109.29    5.70
  -7 -13   2  109.69    6.40
   7 -13  -2   96.99    5.50
  -7 -13   2   89.99    5.10
   7 -13  -2  111.69    5.70
  -8 -13  -2   23.60    2.20
   8 -13   2   23.50    2.10
   8 -13   2   27.10    3.00
   8 -13   2   22.20    2.30
   8 -13  -2   23.20    2.00
   8 -13  -2   22.90    2.60
  -8 -13   2   23.90    2.30
   8 -13  -2   19.00    2.40
   0 -14  -2   19.60    4.30
   0 -14   2   18.20    2.50
   0 -14  -2   12.40    2.20
   0 -14  -2   14.60    3.10
   0 -14   2   12.40    2.50
   0 -14   2   13.30    2.90
  -1 -14  -2  533.95   21.30
   1 -14   2  511.45   18.70
   1 -14   2  487.45   23.20
   1 -14   2  485.05   22.10
   1 -14   2  522.95   20.40
   1 -14   2  519.25   21.50
  -1 -14  -2  506.45   22.10
  -1 -14   2  529.35   19.30
   1 -14  -2  526.35   18.80
   1 -14  -2  552.84   22.60
   1 -14  -2  572.14   22.60
  -1 -14   2  537.95   21.80
  -1 -14   2  559.54   24.20
  -1 -14   2  555.04   20.70
   2 -14   2  355.56   16.80
   2 -14   2  317.17   13.30
   2 -14   2  334.17   15.90
  -2 -14  -2  357.16   19.30
   2 -14   2  380.46   21.90
  -2 -14  -2  265.37   18.30
   2 -14   2  320.67   13.00
  -2 -14   2  331.37   13.70
  -2 -14   2  303.77   16.30
   2 -14  -2  266.47   16.40
   2 -14  -2  350.46   18.70
   2 -14  -2  329.37   13.90
   3 -14   2   12.00    2.90
   3 -14   2   12.20    2.20
  -3 -14  -2    9.00    2.40
  -3 -14  -2   11.80    3.10
   3 -14   2    9.60    2.00
   3 -14   2   14.30    2.40
   3 -14   2   16.10    3.50
   3 -14  -2   15.70    3.60
   3 -14  -2   16.10    2.30
  -3 -14   2   13.70    2.60
   3 -14  -2   20.80    3.30
  -3 -14   2   15.10    3.00
   3 -14  -2   10.50    2.50
   3 -14  -2   13.40    2.40
  -3 -14   2   12.70    2.70
   4 -14   2  374.76   13.90
   4 -14   2  357.46   15.60
   4 -14   2  377.86   15.90
  -4 -14  -2  376.36   15.80
  -4 -14  -2  376.16   13.80
  -4 -14  -2  360.36   15.90
   4 -14   2  365.66   14.50
   4 -14  -2  378.76   15.30
  -4 -14   2  352.76   14.90
   4 -14  -2  384.66   13.90
   4 -14  -2  373.86   14.30
   4 -14  -2  359.46   15.60
  -4 -14   2  358.86   15.20
  -4 -14   2  379.86   14.70
  -5 -14  -2   21.50    3.00
   5 -14   2   18.60    2.60
   5 -14   2   20.60    3.20
   5 -14   2   16.90    2.70
  -5 -14  -2   24.60    4.50
  -5 -14  -2   21.30    3.30
   5 -14   2   16.30    2.30
  -5 -14   2   20.80    3.00
   5 -14  -2   21.00    4.70
  -5 -14   2   20.10    2.70
   5 -14  -2   17.30    2.20
  -5 -14   2   18.90    2.70
   5 -14  -2   18.50    2.40
   6 -14   2   32.20    3.10
  -6 -14  -2   35.60    3.20
  -6 -14  -2   32.80    2.90
   6 -14   2   35.90    5.30
   6 -14   2   34.70    2.90
   6 -14  -2   33.30    3.00
  -6 -14   2   36.50    3.10
   6 -14  -2   33.10    2.80
   6 -14  -2   32.80    3.90
  -6 -14   2   38.70    3.30
  -7 -14  -2    4.40    1.20
  -7 -14  -2    5.60    1.40
   7 -14   2    3.10    0.90
   7 -14   2    5.20    1.30
   7 -14   2    3.50    1.30
   7 -14  -2    6.50    1.20
   7 -14  -2    4.20    1.10
  -7 -14   2    2.80    1.30
  -7 -14   2    6.80    1.40
   8 -14   2   16.30    2.00
   8 -14   2   17.10    1.90
   8 -14  -2   21.90    1.60
  -8 -14   2   19.30    1.80
   0 -15  -2   45.90    5.30
   0 -15   2   49.70    4.00
   0 -15   2   52.29    4.50
   0 -15   2   48.30    5.10
   0 -15   2   49.40    4.40
   0 -15  -2   52.19    4.20
   0 -15  -2   51.89    4.70
  -1 -15  -2    6.60    2.10
  -1 -15  -2    4.80    1.90
   1 -15   2    3.40    1.50
   1 -15   2    8.40    1.70
   1 -15   2   10.30    2.30
   1 -15   2   -0.30    2.30
   1 -15  -2    6.00    1.80
   1 -15  -2    7.10    1.60
  -1 -15   2    6.50    2.10
   1 -15  -2    5.60    1.90
  -1 -15   2    7.80    1.90
   2 -15   2  368.36   15.90
  -2 -15  -2  331.37   15.70
   2 -15   2  354.36   13.60
   2 -15   2  358.66   13.50
  -2 -15  -2  368.86   15.50
  -2 -15   2  361.96   15.50
   2 -15  -2  357.26   13.50
  -2 -15   2  344.27   14.50
  -2 -15   2  357.26   14.10
   2 -15  -2  360.56   14.00
   2 -15  -2  354.76   15.90
   3 -15   2   15.20    2.30
   3 -15   2   14.50    2.00
   3 -15   2    9.10    2.10
  -3 -15  -2   15.50    3.00
   3 -15   2   15.40    2.80
  -3 -15  -2   11.20    2.80
   3 -15  -2   10.70    2.50
  -3 -15   2    8.40    2.10
  -3 -15   2   11.50    2.30
  -3 -15   2   18.10    2.70
   3 -15  -2   11.60    2.10
  -4 -15  -2  425.36   16.30
   4 -15   2  410.46   14.70
   4 -15   2  400.66   14.90
   4 -15   2  422.36   16.40
  -4 -15  -2  426.76   17.40
   4 -15   2  406.36   16.60
  -4 -15   2  415.36   16.60
  -4 -15   2  404.36   15.70
  -4 -15   2  445.06   17.10
   4 -15  -2  406.66   14.60
   5 -15   2   62.19    4.50
  -5 -15  -2   76.29    4.80
  -5 -15  -2   77.19    5.00
   5 -15   2   77.59    4.50
   5 -15   2   72.19    5.20
   5 -15  -2   85.29    5.40
  -5 -15   2   74.49    4.70
  -5 -15   2   67.79    4.80
  -5 -15   2   73.29    4.70
   5 -15  -2   81.59    5.60
   6 -15   2   89.49    4.40
  -6 -15  -2   86.89    4.70
   6 -15   2   83.69    4.50
   6 -15   2   88.39    6.10
   6 -15  -2   90.09    4.40
  -6 -15   2   91.29    4.80
  -6 -15   2   91.39    4.70
   7 -15   2   33.20    2.60
   7 -15   2   50.59    3.90
   7 -15   2   41.00    3.00
  -7 -15   2   40.10    2.60
   7 -15  -2   39.20    2.30
   0 -16  -2    2.00    1.20
   0 -16   2    3.40    1.30
   0 -16  -2    4.50    1.80
   0 -16   2    2.20    1.50
   1 -16   2  294.97   11.50
  -1 -16  -2  289.87   13.50
   1 -16   2  309.67   13.10
   1 -16   2  298.57   13.30
  -1 -16  -2  293.07   12.50
  -1 -16   2  302.47   13.30
   1 -16  -2  302.77   14.40
   1 -16  -2  302.17   13.60
  -1 -16   2  303.57   12.30
   1 -16  -2  296.97   11.70
  -2 -16  -2   16.80    2.80
   2 -16   2   23.60    3.20
  -2 -16  -2   23.90    3.20
   2 -16   2   16.70    2.20
   2 -16   2   20.70    2.40
  -2 -16   2   22.30    2.80
   2 -16  -2   24.80    2.60
   2 -16  -2   22.10    3.10
   2 -16  -2   20.30    2.50
  -2 -16   2   18.80    2.90
   3 -16   2   31.50    3.40
  -3 -16  -2   29.30    3.90
  -3 -16  -2   25.90    3.10
   3 -16  -2   30.10    3.10
  -3 -16   2   33.90    3.40
  -3 -16   2   26.00    3.80
  -3 -16   2   27.20    3.00
   3 -16  -2   30.70    3.10
   4 -16   2   16.30    1.80
  -4 -16  -2   16.20    2.20
  -4 -16  -2   12.60    2.60
   4 -16   2   20.60    3.10
  -4 -16   2   16.80    2.20
   4 -16  -2   16.10    2.40
  -4 -16   2   14.40    2.40
   4 -16  -2   17.40    1.90
  -4 -16   2   17.90    2.80
  -5 -16  -2   56.89    3.60
   5 -16   2   55.29    3.30
  -5 -16   2   57.59    3.60
  -5 -16   2   49.99    3.20
   5 -16  -2   54.19    4.00
   6 -16   2  133.69    5.20
  -6 -16  -2  131.89    6.00
   6 -16  -2  132.89    5.10
  -6 -16   2  131.69    5.70
   0 -17   2   62.79    4.70
   0 -17  -2   60.49    3.90
   0 -17  -2   56.99    4.60
   0 -17   2   56.29    3.70
   1 -17   2    8.60    2.00
   1 -17   2    8.50    1.50
  -1 -17  -2   10.20    2.10
  -1 -17  -2   10.00    1.80
  -1 -17   2    7.30    1.40
   1 -17  -2    9.20    1.60
   1 -17  -2    6.90    1.90
  -1 -17   2   12.50    2.40
  -2 -17  -2   49.40    4.00
   2 -17   2   51.59    3.30
   2 -17   2   53.39    4.00
  -2 -17  -2   52.99    3.70
  -2 -17   2   53.29    3.90
   2 -17  -2   54.09    4.20
  -2 -17   2   51.89    3.60
   3 -17   2  112.89    5.70
  -3 -17  -2  120.49    6.00
  -3 -17  -2  117.09    6.00
  -3 -17   2  106.09    6.70
   3 -17  -2  108.99    6.20
  -3 -17   2  122.29    5.80
   4 -17   2   24.10    2.80
  -4 -17  -2   27.00    2.50
   4 -17   2   26.90    2.10
  -4 -17   2   25.50    2.40
   4 -17  -2   29.20    2.20
   0 -18   2   13.90    1.50
   0 -18  -2   16.80    3.30
   0 -18  -2   10.30    1.50
   0 -18   2   10.80    2.80
  -1 -18  -2    9.60    1.60
   1 -18   2    8.90    1.70
  -1 -18  -2    9.70    1.40
   1 -18  -2    7.80    1.40
  -1 -18   2    7.20    1.20
  -1 -18   2    7.10    1.50
   0   0   3    1.70    0.40
  -1   0   3 3629.14   95.89
   1   0   3 3251.87   96.59
   2   0  -3 1345.47   50.69
  -2   0   3 1377.76   39.20
   2   0   3 1349.47   39.00
   2   0   3 1247.68   49.90
   3   0  -3   72.29    9.90
   3   0  -3   68.49    3.90
   3   0   3   65.29    9.70
   3   0   3   75.19    4.40
  -3   0   3   74.59    4.50
  -4   0   3 2274.17   64.69
   4   0  -3 2172.78   85.09
   4   0   3 2142.79   63.89
   4   0   3 2018.50   83.89
   5   0   3   44.60   10.70
   5   0  -3   44.10   10.20
   5   0   3   48.10    4.50
  -5   0   3   39.00    4.20
   6   0   3  662.33   25.90
   6   0   3  674.63   47.90
   6   0  -3  739.83   49.30
  -6   0   3  745.33   27.10
   7   0   3  200.78   10.40
   7   0   3  201.28   27.30
   7   0  -3  226.08   28.60
  -7   0   3  207.38   12.50
   7   0   3  203.08   10.80
   7   0  -3  202.38   10.00
  -8   0  -3  196.38   15.40
   8   0  -3  192.08   10.00
   8   0   3  198.98   10.80
   8   0   3  220.28   11.20
   8   0  -3  212.58   30.30
   8   0   3  196.18   28.90
  -8   0   3  197.58   13.10
   9   0   3    4.10    2.00
  -9   0   3    8.50    4.70
   9   0  -3   10.30    2.20
   9   0  -3    6.00    1.60
   9   0   3    7.20    1.90
   9   0   3   15.10   11.50
   9   0  -3    5.10   11.60
  -9   0  -3    6.90    5.20
  10   0   3   23.70    3.70
  10   0   3   18.80    4.70
  10   0  -3   24.30    3.50
  10   0   3   11.70   18.00
  10   0  -3   27.20    2.90
  10   0  -3   20.80   16.70
  10   0   3   40.60    7.40
  11   0   3   34.30    3.20
  11   0  -3   30.90    2.90
  11   0  -3   32.90    2.60
  11   0  -3   29.30    4.00
  11   0   3   29.20    3.10
  11   0   3   25.00    3.60
  12   0   3  312.17   12.70
  12   0  -3  326.77   11.20
  12   0   3  309.67   11.20
  12   0   3  327.37   11.00
  12   0  -3  306.37   12.80
   0   1   3 2124.39   64.49
   0   1   3 2371.16   64.59
   0  -1   3 2334.57   64.59
   0  -1   3 2346.87   69.69
  -1   1   3 2567.44   68.89
   1   1  -3 2306.07   76.89
   1  -1   3 2348.17   68.09
   1   1  -3 2361.36   67.79
  -1  -1   3 2264.77   67.79
  -1  -1   3 2543.25   67.99
   1   1   3 2485.95   69.19
   1   1   3 2580.64   80.99
   1   1   3 2444.26   68.49
  -2   1   3 2857.01   80.49
   2  -1   3 2898.31   79.79
   2   1  -3 2761.92   79.39
   2  -1   3 2576.64   88.89
   2   1  -3 2667.03   93.09
   2  -1  -3 3058.39   92.99
   2   1   3 2899.31   80.09
  -2  -1   3 2937.51   79.39
   2   1   3 2667.53   94.79
   3   1  -3  359.16   12.30
  -3   1   3  355.56   13.30
   3   1  -3  317.87   23.20
   3  -1   3  316.37   21.10
   3  -1   3  357.96   12.60
  -3  -1   3  350.36   12.40
   3   1   3  352.96   12.90
   3  -1  -3  367.96   23.10
   3   1   3  329.47   24.40
   4  -1   3  658.53   37.20
   4   1  -3  714.13   23.30
   4  -1   3  724.43   23.60
  -4   1   3  732.63   24.70
   4   1  -3  656.23   39.80
   4  -1  -3  715.23   39.00
   4   1   3  727.33   24.00
   4   1   3  648.94   40.70
  -4  -1   3  700.93   23.50
   5   1  -3 1669.03   78.39
  -5   1   3 1729.63   53.49
   5  -1   3 1552.74   72.59
   5   1  -3 1750.52   51.89
   5  -1   3 1704.73   51.99
  -5  -1   3 1724.63   52.19
   5   1   3 1580.04   78.19
   5   1   3 1713.53   52.69
   6  -1   3  619.44   43.50
  -6   1   3  659.53   25.40
   6   1  -3  613.44   46.50
   6  -1  -3  647.24   44.60
   6   1   3  620.04   24.70
   6   1   3  596.24   46.50
  -6  -1   3  656.13   24.30
   7  -1   3 1149.78   78.29
   7   1  -3 1048.10   35.30
   7  -1   3 1062.99   35.50
  -7   1   3 1087.99   39.40
   7   1  -3 1093.09   69.79
   7  -1  -3 1037.40   34.40
   7   1   3 1017.00   68.49
  -7  -1   3 1080.19   37.90
   7   1   3 1039.40   38.40
   7   1   3 1068.79   35.70
   7  -1  -3 1094.29   65.79
   7   1   3 1121.59   36.90
   8   1  -3  221.88   11.10
   8  -1   3  232.88   11.40
   8  -1   3  227.88   11.30
   8   1  -3  220.08   32.80
   8  -1   3  224.18   29.00
  -8  -1  -3  207.88   15.70
  -8   1   3  226.58   14.50
   8   1   3  231.68   12.00
   8  -1  -3  226.98    9.70
   8   1   3  222.28   11.30
  -8   1  -3  213.98   16.40
   8   1   3  218.08   32.10
   8  -1  -3  220.58   10.40
   8  -1  -3  234.48   30.50
   9  -1   3   13.80    2.70
   9  -1   3   25.50    3.80
   9   1  -3   16.30    2.90
   9  -1   3   21.50   12.00
  -9  -1  -3   15.90    6.10
  -9   1   3   15.60    5.50
  -9   1  -3   13.40    6.10
   9   1   3   26.20   14.90
   9  -1  -3   19.90   13.70
   9   1   3   23.10    3.60
  -9  -1   3   17.90    5.70
   9   1   3   25.40    3.80
   9  -1  -3   16.00    2.40
  10  -1   3  128.69    7.20
  10   1  -3  108.39    7.10
  10  -1   3  125.99   38.90
  10  -1   3  123.79    7.40
  10  -1   3  121.09    7.50
  10  -1   3  119.99    9.50
  10   1  -3  121.39   29.40
  10   1  -3  112.39    5.90
  10   1   3  130.79    9.30
  10  -1  -3  115.09    7.30
  10   1   3  111.69   41.60
  10  -1  -3  104.49   25.00
  10  -1  -3  113.99    5.90
  10   1   3  106.49    6.90
  11   1  -3  117.59    5.30
  11   1  -3  109.99    6.10
  11  -1   3  113.29    7.50
  11  -1   3  117.79    6.10
  11  -1   3  118.49    6.20
  11   1   3  121.09    6.60
  11  -1  -3  116.39    7.80
  11  -1  -3  115.19    6.00
  11   1   3  118.89    7.80
  11  -1  -3  110.69    5.20
  11   1   3  116.09    6.70
  12   1  -3    3.80    1.50
  12  -1   3    3.10    1.30
  12  -1   3    4.70    0.90
  12  -1   3    4.80    1.10
  12   1  -3    4.40    1.30
  12   1   3    4.20    1.10
  12   1   3    1.90    0.90
  12  -1  -3    6.50    1.70
  12  -1  -3    4.10    1.00
  12   1   3    5.40    1.50
   0   2   3 3675.43  103.59
   0   2   3 4213.18  117.19
   0  -2   3 3242.88  107.09
   1  -2   3   39.80    3.40
   1   2  -3   39.70    2.10
  -1   2   3   45.90    2.70
   1   2  -3   38.40    2.40
   1   2   3   37.20    2.50
   1   2   3   42.00    6.70
   1  -2  -3   40.50    5.50
   1   2   3   44.10    2.40
  -1  -2   3   41.10    1.80
   2  -2   3 3000.50   99.89
   2   2  -3 3422.36   93.59
  -2   2   3 3446.86   94.89
  -2  -2   3 3457.45   92.59
   2   2   3 3262.17   93.99
  -3   2   3  764.12   27.70
   3  -2   3  745.03   34.10
   3   2  -3  729.73   39.90
   3   2  -3  827.02   24.80
   3  -2  -3  864.81   38.20
   3   2   3  747.53   42.10
  -3  -2   3  825.42   24.10
   3   2   3  757.92   27.80
   4  -2   3  341.47   24.20
  -4   2   3  385.46   15.60
   4   2  -3  367.16   29.30
   4   2  -3  387.76   14.40
  -4  -2   3  382.76   13.80
   4  -2  -3  415.36   27.20
   4   2   3  386.96   15.10
   4   2   3  340.27   29.60
   5   2  -3   58.59    4.80
   5   2  -3   55.69   12.60
  -5   2   3   58.69    5.60
   5  -2   3   55.59   10.40
   5   2   3   58.99    5.30
   5  -2  -3   54.09   11.00
   5   2   3   54.49   13.00
  -5  -2   3   62.29    4.80
   6   2  -3  385.16   37.80
   6   2  -3  397.36   17.10
   6  -2   3  398.16   32.20
  -6   2   3  398.56   18.60
   6  -2  -3  431.66   34.70
   6   2   3  371.76   37.90
   6   2   3  400.16   18.00
  -6  -2   3  409.56   16.70
   7   2  -3  361.36   40.10
  -7   2   3  384.86   19.10
   7  -2   3  367.26   15.40
   7  -2   3  365.76   33.70
   7  -2   3  346.17   14.60
   7   2  -3  351.46   15.30
   7   2   3  335.97   38.80
   7   2   3  362.16   16.40
   7  -2  -3  354.26   14.00
  -7  -2   3  363.16   16.40
   7  -2  -3  373.46   35.80
   7  -2  -3  358.86   13.40
   7   2   3  360.26   18.00
   8   2  -3    5.50    2.00
   8   2  -3   10.70   11.80
   8  -2   3    9.90    7.40
   8  -2   3    1.70    1.60
   8  -2   3   12.80    3.10
  -8   2   3    8.40    4.30
  -8  -2  -3    4.60    3.10
   8   2   3   10.60    4.50
   8  -2  -3    7.10    1.50
   8  -2  -3    7.80    8.50
  -8   2  -3    4.20    3.00
   8   2   3    3.70    9.70
  -8  -2   3    3.70    3.40
   8  -2  -3    8.40    2.80
   8   2   3    6.70    3.10
   8   2   3    8.80    2.80
   9  -2   3  243.88   12.10
  -9   2   3  246.98   16.20
   9   2  -3  255.87   12.20
   9  -2   3  240.18   30.10
   9  -2   3  253.07   11.20
   9   2  -3  267.97   40.20
   9  -2   3  237.68   11.20
  -9  -2  -3  219.18   17.70
   9  -2   3  263.07   13.60
   9  -2  -3  254.67   10.90
  -9   2  -3  247.48   19.20
   9   2   3  232.78   12.80
   9  -2  -3  240.78   10.10
   9   2   3  225.98   11.50
   9   2   3  208.78   34.00
   9  -2  -3  272.57   33.60
  10  -2   3   71.29    6.20
  10  -2   3   63.39    5.40
  10  -2   3   68.49   19.90
  10   2  -3   63.09    5.20
  10   2  -3   69.39    4.50
  10  -2   3   67.19    4.80
  10  -2   3   74.29    5.10
  10   2   3   61.09    5.60
  10  -2  -3   68.29    6.30
  10  -2  -3   62.69    4.00
  10  -2  -3   57.09   19.00
  10  -2  -3   62.49    4.50
  11  -2   3   35.30    3.90
  11  -2   3   29.90    3.50
  11  -2   3   31.70    2.70
  11  -2   3   33.90    3.20
  11   2  -3   39.50    3.40
  11  -2  -3   42.40    2.80
  11  -2  -3   37.20    3.00
  11   2   3   37.70    3.70
  11  -2  -3   33.40    3.90
  11   2   3   38.40    3.50
  11   2   3   35.60    4.20
  12   2  -3   40.80    2.80
  12  -2   3   38.30    2.10
  12  -2   3   33.60    2.60
  12   2  -3   34.20    3.50
  12  -2   3   43.40    3.50
  12  -2  -3   38.70    3.30
  12  -2  -3   37.60    2.50
  12   2   3   33.00    3.10
  12   2   3   36.80    3.40
  12   2   3   40.10    3.00
 -12  -2   3   38.50    2.60
   0   3   3 4955.80  152.58
   0   3   3 4866.71  136.99
   1   3  -3 1210.28   34.60
  -1   3   3 1197.58   35.70
   1   3   3 1188.68   50.69
   1   3   3 1208.78   35.40
   1   3   3 1201.48   35.30
   2   3  -3  203.78   17.50
  -2   3   3  244.38   10.10
   2   3  -3  275.07    9.30
   2  -3   3  235.38   11.00
   2   3   3  254.97    9.70
  -2  -3   3  257.57    7.40
   2   3   3  234.28   20.60
   2  -3  -3  286.57   17.60
   3   3  -3 1308.77   62.79
   3  -3   3 1414.56   51.99
   3   3  -3 1502.85   44.50
  -3   3   3 1492.85   46.10
   3  -3  -3 1676.53   59.89
   3   3   3 1525.65   45.40
   3   3   3 1421.06   67.49
  -3  -3   3 1544.95   42.50
   4  -3   3  439.76   25.70
   4   3  -3  428.16   33.70
  -4   3   3  464.65   18.50
   4   3  -3  468.15   17.00
   4   3   3  466.45   17.80
  -4  -3   3  469.65   15.30
   4   3   3  422.66   35.40
   4  -3  -3  515.55   34.90
   5   3  -3  484.75   18.50
   5   3  -3  415.66   37.20
  -5   3   3  468.55   19.80
   5  -3   3  451.15   29.50
   5  -3  -3  522.85   33.80
   5   3   3  459.85   19.10
  -5  -3   3  470.55   16.70
   6  -3   3  124.69   16.20
   6   3  -3  100.89   10.80
   6   3  -3  102.09   20.50
   6  -3   3  141.59    8.40
  -6   3   3  129.79    9.60
   6  -3  -3  121.49    6.30
   6   3   3  120.79    9.00
   6  -3  -3  142.49   18.90
  -6  -3   3  118.89    7.10
   6   3   3  113.39   21.30
   6   3   3  135.19   11.00
   7   3  -3  108.99    7.60
   7  -3   3  104.19    6.20
   7  -3   3  112.59   17.60
   7  -3   3  119.79    8.00
  -7   3   3  107.09    9.60
   7  -3   3  103.79    7.10
   7   3  -3  116.19   25.40
   7   3  -3  113.89    8.90
   7   3   3   98.29   21.70
   7  -3  -3   92.69    6.60
   7  -3  -3  114.09   18.60
   7  -3  -3  110.29    6.10
  -7   3  -3  108.19   10.90
  -7  -3   3   95.59    7.20
   7   3   3  102.49    7.90
   7   3   3  111.29    9.20
   7  -3  -3  103.19    5.80
  -8   3   3  123.79   11.70
   8  -3   3  153.78    9.50
  -8  -3  -3  120.99   11.30
   8   3  -3  159.68   31.50
   8   3  -3  133.89   11.20
   8  -3   3  134.89    7.70
   8  -3   3  135.49   23.90
   8  -3   3  127.09    7.20
   8  -3  -3  132.59    7.00
   8  -3  -3  140.49   10.80
   8   3   3  124.19    8.00
   8   3   3  138.19    9.50
   8   3   3  120.69   11.00
   8  -3  -3  131.69    6.70
   8   3   3  132.39   28.10
  -8   3  -3  135.59   13.50
   9  -3   3  117.89    6.50
   9  -3   3  113.79    6.80
   9  -3   3  123.09   20.80
   9   3  -3  100.69    7.40
  -9   3   3  108.69   11.50
   9  -3   3  117.39    8.40
   9  -3   3  110.39    7.60
   9  -3  -3  108.19   21.20
   9  -3  -3  108.99    6.00
   9  -3  -3  126.49    8.80
  -9   3  -3  113.09   13.70
   9   3   3  111.89    7.60
   9  -3  -3  114.19    6.30
   9   3   3  117.29    8.50
   9   3   3  120.99   29.50
  10  -3   3  236.78   12.00
  10   3  -3  221.68    9.20
  10   3  -3  231.08   10.90
  10  -3   3  229.78   10.90
  10  -3   3  223.48   10.10
  10  -3   3  224.28    9.30
  10  -3  -3  218.08    8.90
  10  -3  -3  196.28   28.60
  10  -3  -3  216.88    9.30
  10  -3  -3  219.28   11.70
  10   3   3  211.48   11.60
  11  -3   3   36.00    3.90
  11  -3   3   42.70    3.60
  11  -3   3   33.90    3.10
  11   3  -3   38.30    3.50
  11  -3   3   33.10    2.40
  11  -3  -3   32.90    3.60
  11  -3  -3   36.10    2.60
  11  -3  -3   34.10    2.70
  11   3   3   37.90    3.90
  12  -3   3  137.69    6.30
  12  -3   3  118.39    6.20
  12   3  -3  119.99    5.70
  12   3  -3  119.29    7.00
  12   3   3  117.59    5.30
  12  -3  -3  117.49    5.00
  12   3   3  114.19    6.60
  12   3   3  124.19    5.80
  12  -3  -3  132.69    7.30
 -12  -3   3  108.39    5.30
   0   4   3   47.10    2.90
   0  -4   3   48.80    3.70
   0   4   3   45.60    2.70
   0   4   3   44.80    8.20
   0   4  -3   46.90    2.50
   1   4  -3  164.88    6.20
  -1   4   3  180.98   15.60
  -1   4   3  160.58    6.90
   1   4   3  155.18    6.70
  -1  -4   3  145.99   11.90
   1   4   3  189.48    6.90
   1   4   3  147.09   16.00
  -2   4   3 1644.74   48.60
   2   4  -3 1643.54   47.20
  -2  -4   3 1425.86   62.69
   2  -4  -3 1694.53   60.39
   2   4   3 1587.54   70.29
   2   4   3 1654.93   48.00
   3   4  -3  367.56   29.90
   3  -4   3  481.15   19.30
  -3   4   3  419.76   16.70
   3   4  -3  426.96   15.60
   3   4   3  409.86   33.40
   3   4   3  426.26   16.30
   3  -4  -3  499.25   27.20
   4   4  -3 1809.02   53.99
  -4   4   3 1721.93   55.59
   4   4  -3 1605.74   80.39
   4  -4   3 1858.61   63.39
   4   4   3 1750.82   54.99
  -4  -4   3 1789.02   49.90
   4  -4  -3 2004.40   72.89
   4   4   3 1577.64   83.29
  -5   4   3  270.17   14.10
   5   4  -3  281.27   13.10
   5  -4   3  296.67   21.10
   5   4  -3  248.98   30.40
   5   4   3  285.27   14.00
   5  -4  -3  309.17   25.10
  -5  -4   3  275.67   10.00
   5   4   3  259.37   31.40
   6  -4   3   32.10    3.90
   6   4  -3   36.60   14.50
   6  -4   3   36.80    3.30
   6  -4   3   39.80    4.20
   6  -4   3   32.60    8.40
   6  -4   3   29.00    3.00
   6   4  -3   31.90    4.40
  -6   4   3   33.30    5.20
   6   4   3   46.10   15.00
   6   4   3   32.00    4.80
   6  -4  -3   32.80    9.50
   6   4   3   33.60    5.00
   6  -4  -3   31.40    2.90
   7  -4   3  242.38   12.10
   7  -4   3  232.08   10.10
   7  -4   3  243.98   10.60
   7   4  -3  236.08   36.90
   7  -4   3  247.48   23.40
   7   4  -3  257.57   12.80
   7   4  -3  246.28   14.00
   7  -4   3  257.77   12.60
  -7   4   3  253.57   15.90
   7   4   3  245.58   37.40
   7  -4  -3  280.17   28.30
   7  -4  -3  246.38   12.60
   7  -4  -3  231.48    9.90
  -7   4  -3  250.67   17.50
   7   4   3  246.48   13.60
   7   4   3  234.98   14.80
   7  -4  -3  243.18   10.00
   7  -4  -3  242.78   11.10
   8  -4   3  126.49    6.90
   8   4  -3  130.59    8.40
   8   4  -3  125.29   10.30
   8  -4   3  117.59    8.10
  -8  -4  -3   98.19   10.90
  -8   4   3  121.69   11.10
   8  -4   3  121.29   18.10
   8  -4   3  128.69    6.50
   8  -4   3  118.99    8.10
   8   4   3  121.89   11.10
   8  -4  -3  120.39    7.10
  -8   4  -3  111.59   12.70
   8   4   3  117.99   28.20
   8  -4  -3  127.39    6.60
   8   4   3  122.89    9.00
   8  -4  -3  122.19    8.40
   8   4   3  109.19    7.70
   8  -4  -3  125.29    6.40
   8  -4  -3  119.49   19.80
  -9   4   3  882.91   37.70
   9  -4   3  824.32   26.60
   9  -4   3  826.32   27.90
   9  -4   3  874.71   49.20
   9  -4   3  809.92   30.20
   9   4  -3  842.02   29.90
   9  -4   3  824.42   29.70
   9  -4  -3  820.82   26.80
   9  -4  -3  824.82   26.90
  -9   4  -3  902.31   42.80
   9   4   3  828.12   31.30
   9   4   3  809.02   38.20
   9  -4  -3  847.92   30.60
   9   4   3  765.82   74.59
   9  -4  -3  825.72   28.70
   9  -4  -3  932.31   58.99
  10  -4   3  142.19    8.70
  10  -4   3  146.89    8.30
  10  -4   3  150.48    6.30
  10  -4   3  140.19    7.30
  10   4  -3  148.99    8.30
  10  -4  -3  145.49    6.60
  10  -4  -3  142.59    6.80
  10   4   3  153.08    9.40
  10  -4  -3  141.89    8.60
  11  -4   3    6.10    0.90
  11   4  -3    4.40    1.30
  11  -4   3    4.30    1.60
  11  -4   3    9.50    1.90
  11  -4   3    5.20    1.40
  11  -4  -3    5.20    1.20
  11  -4  -3    3.70    1.40
  11  -4  -3    4.50    1.60
  11   4   3    6.30    1.90
  12  -4   3   23.20    1.90
  12   4  -3   25.30    2.10
  12  -4   3   25.10    2.80
  12  -4  -3   20.40    2.50
 -12  -4   3   23.00    1.90
  12   4   3   15.50    2.10
  12  -4  -3   23.90    1.60
  12   4   3   22.10    3.80
  12   4   3   21.00    2.40
   0   5   3   17.70    1.70
   0   5  -3   16.60    1.70
   0   5  -3   21.30    1.80
   0   5   3   19.80    7.50
   0   5   3   18.70    1.90
  -1   5   3 1251.47   54.19
  -1   5   3 1209.58   36.70
   1   5  -3 1217.28   35.30
   1   5   3 1126.99   56.29
   1   5   3 1149.19   35.90
   1   5   3 1183.78   35.60
  -2   5   3 1707.43   51.29
   2   5  -3 1753.12   50.19
   2   5   3 1620.34   76.19
   2   5   3 1790.92   51.09
  -2  -5   3 1597.34   66.89
  -3   5   3 1517.85   47.30
   3   5  -3 1594.04   46.10
   3   5   3 1377.96   73.79
  -3  -5   3 1332.37   68.69
   3   5   3 1551.74   47.00
   3  -5  -3 1609.54   61.19
  -4   5   3  111.79    7.80
   4  -5   3  123.39    9.30
   4   5  -3  118.89    7.30
   4   5  -3   98.29   19.40
   4   5   3  123.79    7.90
   4   5   3  111.69   19.60
   4  -5  -3  124.39   14.00
   5   5  -3  421.66   18.00
   5  -5   3  473.35   24.40
  -5   5   3  413.16   19.70
   5   5   3  369.36   40.50
   5  -5  -3  470.15   31.70
   5   5   3  411.06   19.60
   6  -5   3   33.00    4.10
   6  -5   3   34.90    2.80
   6  -5   3   40.60    5.90
   6   5  -3   38.40    5.00
  -6   5   3   39.90    5.60
   6  -5   3   41.10    4.30
   6  -5   3   35.90    3.30
   6  -5  -3   32.30    4.20
   6   5   3   27.20   14.30
   6   5   3   34.00    5.40
  -6   5  -3   35.00    6.30
   6  -5  -3   32.40    3.90
   6   5   3   29.10    5.30
   6  -5  -3   34.90    3.00
   6  -5  -3   32.50    3.10
   7  -5   3  129.99    8.30
   7   5  -3  130.89   10.00
   7  -5   3  142.59    9.20
   7  -5   3  124.79    6.80
   7  -5   3  138.79    8.40
  -7   5   3  110.49   10.40
   7  -5   3  147.19   16.10
   7  -5   3  121.99    5.90
   7   5  -3  137.89    9.00
   7   5   3  138.99    9.60
   7  -5  -3  115.69    7.30
   7   5   3  116.19   10.60
  -7   5  -3  145.79   13.30
   7  -5  -3  142.69   19.80
   7  -5  -3  120.29    7.90
   7  -5  -3  127.89    6.30
   7  -5  -3  123.69    6.30
   7   5   3  124.09   34.20
   8  -5   3  270.67   26.30
   8   5  -3  329.97   18.00
   8  -5   3  310.47   12.80
   8  -5   3  321.87   14.70
  -8   5   3  335.37   19.20
   8  -5   3  301.67   11.40
   8  -5   3  321.37   14.90
   8   5  -3  330.77   15.20
   8  -5  -3  308.57   12.10
   8  -5  -3  315.37   14.60
   8   5   3  288.97   47.90
  -8   5  -3  314.97   21.60
   8  -5  -3  354.66   34.10
   8   5   3  334.57   19.30
   8   5   3  320.47   16.20
   8  -5  -3  321.07   12.00
   8  -5  -3  320.97   13.40
   9   5  -3  427.96   17.80
   9  -5   3  436.96   18.10
   9  -5   3  435.06   17.70
   9  -5   3  417.26   14.10
  -9   5   3  414.46   22.80
   9  -5   3  403.76   26.50
   9  -5   3  436.06   16.10
   9  -5  -3  417.46   17.60
   9   5   3  422.06   23.20
   9  -5  -3  429.46   16.30
  -9   5  -3  398.46   25.70
   9  -5  -3  408.26   37.20
   9   5   3  448.06   19.50
   9  -5  -3  412.96   15.00
   9   5   3  360.76   56.39
   9  -5  -3  427.16   14.90
  10  -5   3  132.39    5.30
  10  -5   3  134.19    8.30
  10   5  -3  146.79    8.00
  10  -5   3  142.89    7.00
  10  -5   3  146.49    8.10
  10   5   3  138.49    8.90
  10  -5  -3  135.79    6.20
  10  -5  -3  122.39    6.00
  10  -5  -3  129.19    7.90
  11  -5   3   44.00    3.90
  11   5  -3   45.70    3.50
  11  -5   3   38.50    4.40
  11  -5   3   47.40    3.60
  11  -5  -3   45.10    3.70
  11  -5  -3   44.70    3.00
  11  -5  -3   43.40    2.60
  12  -5   3   17.00    1.50
  12   5  -3   19.50    1.80
  12  -5   3   16.60    2.00
  12   5   3   20.20    2.10
  12   5   3   20.00    1.70
  12  -5  -3   17.40    1.80
 -12  -5   3   19.50    1.70
  12   5   3   18.10    2.00
   0   6   3 1683.23   47.80
   0   6   3 1662.33   47.00
   0   6  -3 1608.54   47.00
   0   6  -3 1590.64   46.30
   0   6   3 1458.55   70.09
   1   6  -3   12.10    1.70
   1   6   3    9.70    1.80
  -1  -6   3   11.90    4.20
   1   6   3    7.90    5.70
   1   6   3    9.40    1.60
  -1   6  -3    9.90    2.00
   2   6  -3  181.08    8.20
  -2   6   3  185.88    8.80
  -2   6  -3  174.28    9.60
   2   6   3  156.08   21.70
  -2  -6   3  168.98   17.00
   2   6   3  186.78    8.80
  -3   6   3  522.75   19.60
   3   6  -3  539.65   18.90
   3   6   3  447.76   40.60
  -3   6  -3  499.55   21.00
   3   6   3  515.75   19.50
  -3  -6   3  435.46   35.40
   4   6  -3  164.48    9.20
  -4   6   3  161.18    9.90
   4   6   3  141.19   25.20
   4   6   3  162.58    9.90
  -4   6  -3  154.18   11.00
  -5   6   3   11.40    3.20
   5  -6   3   13.70    2.80
   5   6  -3   18.90    6.00
   5  -6   3   10.30    2.70
   5  -6   3   15.80    2.40
   5  -6   3   13.70    2.50
   5  -6  -3    9.90    5.30
   5  -6  -3   12.10    2.40
   5  -6  -3   14.70    1.80
   5   6   3   12.90    3.40
   6   6  -3  497.95   21.40
   6  -6   3  473.75   16.80
  -6   6   3  465.65   22.10
   6  -6   3  489.75   20.30
   6  -6   3  477.95   18.90
   6  -6   3  471.35   18.60
   6   6   3  400.96   48.50
  -6  -6   3  455.95   17.60
  -6   6  -3  465.35   24.60
   6   6   3  480.15   20.90
   6  -6  -3  423.46   17.90
   6   6   3  487.85   22.60
   6  -6  -3  467.05   17.60
   6  -6  -3  447.06   16.10
   6  -6  -3  522.95   36.00
   6  -6  -3  467.95   15.70
   7  -6   3   35.50    2.40
   7  -6   3   36.60    4.70
   7  -6   3   42.70    6.60
   7   6  -3   24.60    4.10
   7   6  -3   31.60    5.90
   7  -6  -3   31.40    3.90
   7   6   3   20.30   20.30
   7  -6  -3   33.80    3.10
  -7   6  -3   35.20    9.80
   7   6   3   47.50    9.50
   7   6   3   44.90    5.30
   7  -6  -3   36.70    3.80
   8  -6   3  256.37   12.60
   8   6  -3  238.78   12.60
   8  -6   3  255.17   10.90
  -8   6   3  251.77   16.70
   8   6  -3  232.68   15.90
   8  -6   3  254.27   12.60
   8  -6   3  233.48    8.60
   8   6   3  238.58   17.00
  -8   6  -3  247.48   19.10
   8  -6  -3  245.68   11.10
   8  -6  -3  230.28    9.90
   8   6   3  240.08   13.80
   8  -6  -3  231.28   11.80
   8  -6  -3  244.78    9.70
   9   6  -3  358.36   15.50
   9  -6   3  279.77   18.60
   9  -6   3  326.87   11.10
   9  -6   3  397.36   18.30
   9  -6  -3  372.76   17.40
   9  -6  -3  343.47   13.50
   9  -6  -3  339.07   12.80
   9   6   3  377.86   21.40
  10  -6   3   49.20    4.30
  10   6  -3   54.29    4.40
  10  -6   3   43.50    3.60
  10  -6   3   51.79    4.60
  10  -6  -3   48.10    4.20
  10  -6  -3   43.00    2.90
  10   6   3   45.70    4.90
  10  -6  -3   45.50    3.10
  11  -6   3   45.30    3.70
  11  -6   3   45.20    3.10
  11   6  -3   42.90    3.30
  11  -6   3   52.49    3.80
  11  -6  -3   45.70    3.50
  11  -6  -3   45.60    2.40
  11   6   3   45.30    3.90
 -11  -6   3   47.60    3.50
  11  -6  -3   42.50    2.60
  12  -6   3   14.80    1.60
  12  -6   3   14.90    1.40
  12   6  -3   11.10    1.60
  12   6   3   19.10    1.80
  12   6   3   12.70    1.50
  12   6   3   16.30    1.70
 -12  -6   3   15.30    1.50
   0   7   3   96.69    5.10
   0   7   3   94.59    5.60
   0   7  -3   99.89    5.30
   0   7  -3  100.99    4.20
  -1   7   3  611.64   20.00
   1   7  -3  619.24   20.20
   1   7   3  591.04   20.80
   1   7   3  576.94   21.00
  -1   7  -3  584.24   20.60
   1   7   3  490.95   41.80
  -1  -7   3  657.13   28.50
   2   7  -3   55.69    4.40
  -2   7   3   48.30    4.20
  -2  -7   3   60.99   10.00
  -2   7  -3   45.00    4.80
   2   7   3   54.39    4.70
   2   7   3   37.70   14.90
   3   7  -3  305.67   13.30
  -3   7   3  301.57   13.60
  -3  -7   3  277.87   27.60
   3   7   3  259.87   32.80
  -3   7  -3  296.17   15.00
   3   7   3  298.57   13.90
   4  -7   3  395.76   15.20
   4  -7   3  375.26   13.60
   4  -7   3  358.76   15.20
   4  -7   3  356.96   16.60
  -4   7   3  393.66   17.40
   4   7  -3  405.26   17.00
   4   7   3  327.67   40.70
   4  -7  -3  335.27   18.20
   4   7   3  393.86   17.90
  -4   7  -3  383.56   19.30
   5  -7   3   11.50    3.30
   5  -7   3   13.90    2.70
  -5   7   3    7.00    2.80
   5  -7   3   10.00    3.40
   5   7  -3   10.90    3.10
   5  -7   3    7.60    1.80
   5  -7   3    9.60    1.80
   5   7   3   10.70    3.90
   5   7   3    9.20    3.70
   5  -7  -3   17.60    3.30
   5   7   3   -5.20   12.40
   5  -7  -3    9.90    2.30
  -5   7  -3    7.30    3.30
  -5  -7   3   14.30    2.70
   5  -7  -3    9.10    1.70
   6  -7   3  328.47   11.10
   6  -7   3  381.06   17.20
   6  -7   3  365.46   15.70
   6   7  -3  331.77   23.10
   6  -7   3  360.16   13.70
   6  -7   3  376.46   15.50
  -6   7   3  360.96   18.90
   6  -7  -3  357.06   14.60
   6  -7  -3  348.67   13.10
   6  -7  -3  361.06   12.60
   6   7   3  351.46   19.40
   6   7   3  387.96   18.00
   6  -7  -3  340.37   14.70
  -6   7  -3  358.36   21.30
  -6  -7   3  355.16   14.30
   7  -7   3  264.27   11.00
   7  -7   3  249.88   12.50
   7  -7   3  245.78    9.80
   7   7  -3  267.27   15.90
   7  -7   3  270.67   13.60
  -7   7   3  242.38   15.70
   7   7  -3  241.98   13.40
   7  -7   3  249.58   12.30
   7  -7  -3  257.27   12.00
   7   7   3  249.28   14.10
   7  -7  -3  247.58    9.70
   7  -7  -3  256.97   11.60
   7  -7  -3  244.08   10.20
   7   7   3  251.57   16.80
  -7   7  -3  254.07   18.50
   8  -7   3   21.60    2.70
   8  -7   3   18.40    3.40
   8   7  -3   18.60    3.70
  -8   7   3   15.20    5.50
   8  -7   3   23.10    4.10
   8  -7  -3   18.90    2.40
   8   7   3   20.80    4.20
   8  -7  -3   18.80    3.10
   8  -7  -3   22.30    2.20
   8  -7  -3   25.00    3.10
   9   7  -3  324.47   14.20
   9  -7   3  325.27   14.40
   9  -7   3  304.77   12.50
   9  -7   3  323.97   14.30
   9  -7  -3  323.37   12.00
   9  -7  -3  322.57   12.70
   9  -7  -3  321.27   13.70
   9   7   3  326.67   15.80
   9  -7  -3  321.07   11.40
  10   7  -3  335.77   13.40
  10  -7   3  318.17   13.60
  10  -7   3  350.76   13.50
  10  -7   3  314.47   12.30
  10  -7  -3  329.17   11.00
  10  -7  -3  341.57   12.30
  10   7   3  324.07   14.60
  10  -7  -3  362.96   14.20
  10  -7  -3  312.47   13.00
  11  -7   3   53.39    3.30
  11  -7   3   52.99    3.90
  11  -7   3   56.79    4.10
  11   7  -3   72.59    4.70
 -11  -7   3   56.19    3.60
  11  -7  -3   59.29    3.60
  11  -7  -3   54.29    3.50
  11   7   3   58.29    4.60
   0   8   3 1837.32   54.89
   0   8  -3 1775.72   53.89
   0   8   3 1802.72   53.39
  -1   8   3 1282.37   42.00
  -1   8   3 1378.96   41.30
   1   8  -3 1414.96   42.10
  -1   8  -3 1303.47   41.30
  -1   8  -3 1317.07   41.40
   1   8   3 1382.96   41.40
   1   8   3 1355.36   42.80
   2   8  -3  139.99    8.10
  -2   8   3  135.19    7.60
   2   8   3  139.69    8.50
  -2  -8   3  144.09   15.40
  -2   8  -3  132.19    8.50
  -3   8   3   23.70    3.90
   3  -8   3   26.40    3.20
   3  -8   3   16.70    3.20
   3   8  -3   30.90    4.20
   3  -8   3   20.50    3.20
   3  -8   3   30.40    2.70
  -3  -8   3   23.20    2.90
  -3  -8   3   24.00    3.40
   3   8   3   25.10    4.20
   3  -8  -3   28.20    3.20
  -3   8  -3   23.00    4.40
   4  -8   3    5.90    2.60
   4  -8   3    6.80    2.00
   4   8  -3    4.40    2.30
   4  -8   3    4.50    1.50
   4  -8   3    5.90    2.30
   4  -8   3    7.60    2.40
  -4   8   3    3.00    2.10
   4  -8  -3    6.80    1.90
   4  -8  -3    6.00    1.80
  -4   8  -3    1.10    2.90
   4   8   3    5.60    2.80
   5  -8   3  372.36   17.50
   5  -8   3  380.96   14.20
   5  -8   3  402.46   16.00
  -5   8   3  315.67   22.50
   5   8  -3  383.76   18.60
   5  -8   3  399.56   17.20
   5  -8   3  382.56   16.90
   5  -8   3  384.66   16.00
   5  -8  -3  382.16   13.90
  -5   8  -3  385.16   21.00
   5  -8  -3  382.66   15.30
   5  -8  -3  357.56   12.90
  -5  -8   3  394.86   15.50
   5  -8  -3  370.96   15.10
   5   8   3  400.66   20.10
  -6   8   3  988.80   39.20
   6  -8   3 1021.10   32.40
   6  -8   3  995.30   34.40
   6  -8   3 1018.20   34.90
  -6  -8  -3  979.00   34.50
   6   8  -3 1002.00   38.40
   6  -8  -3 1103.29   33.20
  -6  -8   3 1000.80   32.90
   6   8   3  994.80   40.30
   6  -8  -3  975.40   33.30
   6   8   3 1050.39   37.60
  -7   8   3  148.89   12.20
  -7  -8  -3  160.18    8.70
   7  -8   3  164.28    9.50
   7  -8   3  166.38    8.10
   7   8  -3  173.28   13.10
   7  -8   3  171.98    9.40
   7  -8  -3  156.48    7.50
   7  -8  -3  155.58    6.80
  -7  -8   3  160.18    8.20
   7  -8  -3  162.68    8.70
   7  -8  -3  159.58    8.80
  -7   8  -3  158.88   14.90
   7   8   3  153.28   10.80
   7   8   3  141.89   13.40
   8   8  -3   76.99    6.60
   8  -8   3   78.39    6.20
   8  -8   3   82.89    5.30
   8  -8   3   81.99    6.20
   8   8   3   98.49    9.10
   8  -8  -3   84.19    5.80
   8  -8  -3   75.59    4.70
   8  -8  -3   80.09    6.00
   8  -8  -3   83.19    4.40
   9   8  -3   49.20    4.80
   9  -8   3   48.50    4.50
   9  -8   3   51.49    4.70
   9  -8   3   47.70    3.70
   9  -8  -3   48.70    2.90
   9   8   3   48.20    5.40
   9  -8  -3   50.89    3.50
   9  -8  -3   50.19    3.90
   9  -8  -3   55.09    4.40
  10  -8   3   85.29    4.70
  10  -8   3   92.89    5.90
  10  -8   3   79.79    5.40
  10   8  -3   83.19    7.20
  10  -8  -3   88.69    4.30
  10  -8  -3   81.59    4.00
  10  -8  -3   82.89    3.60
 -10  -8   3   83.09    5.20
  10  -8  -3   84.39    5.00
  10   8   3   83.49    5.90
  11  -8   3    2.00    1.00
  11  -8   3    2.90    0.90
  11  -8   3    3.20    0.90
  11   8  -3    2.40    1.50
  11  -8  -3    4.40    1.00
 -11  -8   3    2.40    0.90
  11   8   3    2.00    1.10
   0   9  -3   50.09    4.30
   0  -9   3   55.09    6.20
   0   9   3   52.09    4.70
   0  -9   3   44.50    4.70
   0  -9  -3   48.30    3.50
   0  -9  -3   55.89    5.90
   0  -9   3   38.10    4.30
   0   9   3   48.30    4.00
  -1  -9  -3 1179.18   36.60
  -1   9   3 1256.87   37.70
   1  -9   3 1206.08   39.70
   1   9  -3 1251.67   38.90
  -1   9   3 1202.78   38.80
   1  -9   3 1220.38   37.00
   1  -9   3 1182.18   38.20
  -1  -9   3 1163.08   38.40
  -1  -9   3 1121.59   39.20
   1  -9  -3 1177.68   41.20
  -1   9  -3 1240.28   38.20
   1   9   3 1254.27   39.80
   1   9   3 1231.78   37.80
   1  -9  -3 1159.88   37.10
   1  -9  -3 1171.58   36.30
  -1   9  -3 1235.78   38.00
  -1  -9   3 1128.89   39.30
  -2  -9  -3  151.58    8.50
  -2   9   3  128.29    7.60
   2   9  -3  146.19   10.90
   2  -9   3  129.89    7.40
   2  -9   3  139.99    7.90
   2  -9   3  143.59    6.70
   2  -9   3  132.09    9.00
   2  -9   3  133.89    8.30
  -2   9  -3  136.79    8.60
   2  -9  -3  130.89    7.40
  -2  -9   3  135.79    7.10
  -2  -9   3  147.09    9.80
   2  -9  -3  120.19    6.10
   2  -9  -3  138.69    6.50
  -2  -9   3  137.69    8.30
  -2  -9   3  133.49    9.60
   2  -9  -3  122.39    8.90
   2   9   3  144.29    9.10
  -2  -9   3  162.78   16.00
   3  -9   3  199.68    9.90
  -3  -9  -3  173.28   11.80
   3  -9   3  184.98   11.10
   3  -9   3  202.68    9.70
   3  -9   3  202.48   10.70
   3   9  -3  195.28   11.20
  -3   9   3  192.48   10.50
   3  -9   3  191.88    8.40
   3  -9   3  206.78   10.60
  -3  -9   3  185.08    8.90
   3  -9  -3  180.68    8.00
  -3   9  -3  191.18   11.80
   3  -9  -3  161.48    8.70
  -3  -9   3  182.38   10.10
  -3  -9   3  187.98    9.80
   3  -9  -3  183.98    8.90
   3  -9  -3  191.58   11.90
   3   9   3  188.48   11.70
   4  -9   3   25.50    4.20
  -4  -9  -3   13.30    3.50
   4  -9   3   16.50    2.50
  -4   9   3   15.00    3.30
   4  -9   3   19.80    3.70
   4   9  -3   16.20    3.80
   4  -9   3   19.20    3.30
   4  -9   3   24.60    3.90
   4  -9  -3   16.20    2.30
   4  -9  -3   19.50    2.00
  -4  -9   3   14.70    2.90
   4   9   3   12.90    4.40
   4  -9  -3   13.20    3.20
   4  -9  -3   16.60    2.90
  -4  -9   3   22.00    4.10
   4  -9  -3   18.80    2.60
  -4  -9   3   17.50    2.70
  -4   9  -3   14.70    4.20
   5  -9   3  345.87   16.60
   5  -9   3  349.67   15.70
  -5  -9  -3  327.77   15.50
   5  -9   3  327.47   13.30
   5  -9   3  331.67   14.60
  -5   9   3  337.47   17.30
   5  -9   3  330.07   15.60
   5   9  -3  335.77   17.80
  -5  -9   3  357.46   14.60
   5  -9  -3  320.17   13.60
   5  -9  -3  320.57   11.60
   5   9   3  304.87   17.10
  -5  -9   3  339.57   14.20
   5   9   3  298.67   18.50
  -5   9  -3  319.17   19.00
   5  -9  -3  337.17   13.90
   5  -9  -3  337.37   12.60
   5  -9  -3  329.87   15.10
   6  -9   3  255.27   12.40
   6   9  -3  265.57   16.30
   6  -9   3  275.97   14.30
  -6   9   3  251.87   15.50
   6  -9   3  266.37   11.20
  -6  -9  -3  247.68   12.60
   6  -9   3  262.37   12.80
  -6   9  -3  273.77   18.40
  -6  -9   3  276.07   12.00
   6  -9  -3  264.27   11.90
   6  -9  -3  259.07   11.90
   6   9   3  265.97   15.10
   6  -9  -3  269.47   10.80
   6  -9  -3  260.47    9.70
   6   9   3  247.88   17.30
  -7   9   3  278.47   17.50
   7   9  -3  230.98   17.50
  -7  -9  -3  239.88   11.40
   7  -9   3  263.57   12.40
   7  -9   3  260.57   10.90
   7  -9   3  258.87   12.60
  -7  -9   3  244.18   10.80
   7   9   3  250.37   14.00
   7  -9  -3  239.78   10.20
   7  -9  -3  237.68    9.10
  -7   9  -3  237.08   18.80
   7   9   3  270.27   19.50
   7  -9  -3  237.08   11.20
   7  -9  -3  242.28   11.40
   8  -9   3  258.77   11.00
   8  -9   3  260.47   12.30
   8  -9   3  275.67   12.70
   8  -9  -3  267.87   10.40
   8   9   3  278.27   14.10
   8  -9  -3  262.07   11.60
   8  -9  -3  252.17    9.20
   8  -9  -3  272.57   11.50
  -8  -9   3  254.77   11.90
   9  -9   3   12.70    2.50
   9  -9   3   14.30    2.60
   9  -9   3   13.10    2.10
   9  -9  -3   15.90    2.20
   9  -9  -3   13.70    2.10
  -9  -9   3   12.10    2.30
   9   9   3   14.70    3.00
   9  -9  -3   10.10    1.60
   9  -9  -3   14.10    2.20
  10  -9   3   87.99    5.30
  10  -9   3   93.79    5.00
  10  -9   3   88.99    4.60
  10   9  -3   82.99    6.40
  10  -9  -3   83.69    4.90
 -10  -9   3   83.89    4.90
  10  -9  -3   85.29    4.00
  10  -9  -3   95.19    4.10
  10   9   3  104.89    7.00
 -11  -9  -3  173.88    6.60
  11  -9   3  172.68    7.00
  11  -9   3  160.08    6.70
  11  -9   3  168.68    6.10
  11   9   3  167.18    7.60
 -11  -9   3  159.18    6.40
   0 -10  -3   -1.60    3.70
   0 -10   3    1.50    1.10
   0 -10  -3    2.80    1.10
   0 -10   3    0.10    1.60
   0  10   3    2.30    1.80
   0 -10   3    0.10    1.50
   0  10  -3    6.30    2.10
   0 -10  -3    3.40    1.30
   0  10   3    4.20    2.10
   0 -10   3   -0.10    2.00
   0 -10   3   -2.60    2.10
   0 -10  -3    2.10    2.20
   0 -10  -3    7.90    1.80
  -1 -10  -3  598.74   20.50
  -1  10   3  668.43   22.00
  -1  10   3  623.84   23.20
   1 -10   3  621.74   22.50
   1 -10   3  595.54   23.30
   1 -10   3  573.54   23.40
  -1 -10  -3  616.94   25.10
   1  10  -3  651.13   23.40
   1 -10   3  610.64   22.00
   1 -10   3  635.04   20.50
   1 -10  -3  582.94   20.20
   1 -10  -3  613.04   24.70
   1 -10  -3  559.44   21.60
  -1 -10   3  602.34   23.40
  -1  10  -3  623.84   22.40
  -1 -10   3  613.54   20.50
   1  10   3  595.44   23.70
  -1 -10   3  625.54   21.80
  -1 -10   3  622.14   23.80
   1 -10  -3  598.14   20.90
   1 -10  -3  559.54   20.50
  -1 -10   3  621.14   22.50
  -2 -10  -3  784.72   25.20
  -2 -10  -3  763.32   29.50
  -2  10   3  770.62   26.40
   2 -10   3  754.42   26.50
   2 -10   3  731.83   28.10
   2 -10   3  800.82   27.30
   2  10  -3  770.72   28.40
   2 -10   3  768.72   24.70
   2 -10   3  737.53   25.70
   2 -10   3  742.33   27.40
  -2  10   3  731.63   27.30
  -2 -10  -3  765.82   25.10
   2 -10   3  755.62   26.00
  -2 -10   3  790.62   25.00
  -2 -10   3  717.53   27.30
  -2  10  -3  784.32   26.90
  -2 -10   3  758.22   25.70
   2 -10  -3  737.13   26.20
   2 -10  -3  781.22   29.10
   2 -10  -3  764.02   24.60
  -2  10  -3  780.12   26.80
   2 -10  -3  724.13   24.40
   2  10   3  759.32   29.30
  -2 -10   3  748.93   26.70
   2 -10  -3  736.13   25.40
   3 -10   3   32.00    4.00
   3 -10   3   24.70    3.50
  -3  10   3   32.20    4.40
   3 -10   3   31.30    3.10
  -3 -10  -3   35.70    4.90
   3 -10   3   35.80    3.80
  -3 -10  -3   32.70    3.40
   3 -10   3   31.70    3.60
   3  10  -3   20.90    4.20
   3 -10   3   30.80    4.90
   3 -10   3   33.80    4.70
  -3 -10   3   37.30    3.90
   3 -10  -3   25.70    3.60
   3 -10  -3   31.00    4.80
  -3 -10   3   23.70    3.90
   3 -10  -3   31.20    2.80
   3 -10  -3   36.20    3.10
   3  10   3   30.90    5.50
   3 -10  -3   26.10    3.10
  -3 -10   3   31.40    3.30
   4 -10   3  116.09    7.90
  -4 -10  -3  109.89    8.20
   4 -10   3   97.09   11.20
   4  10  -3  104.49    9.70
   4 -10   3  128.69    8.40
   4 -10   3  123.89    6.80
   4 -10   3  104.49    7.50
   4 -10   3  116.49    7.90
  -4  10   3  115.49    8.80
  -4 -10   3  119.89    7.10
   4 -10  -3  116.39    7.60
  -4 -10   3  123.09    7.50
   4 -10  -3  116.09    6.80
   4 -10  -3  112.79    5.60
   4 -10  -3  118.69    6.20
   4 -10  -3  109.89    8.30
   4  10   3  131.89   11.50
  -4 -10   3  106.89    7.50
  -4  10  -3  104.59   10.60
   5 -10   3  396.06   16.30
  -5 -10  -3  406.86   17.70
   5 -10   3  395.36   18.30
   5 -10   3  397.86   16.60
  -5  10   3  393.76   19.00
   5  10  -3  411.46   20.70
   5 -10   3  390.16   16.60
   5 -10   3  419.76   15.10
  -5 -10  -3  380.16   17.40
  -5 -10   3  389.16   16.10
  -5 -10   3  370.76   15.50
   5 -10  -3  376.86   13.40
   5  10   3  388.26   21.70
   5 -10  -3  389.76   15.50
   5 -10  -3  394.96   14.50
  -5  10  -3  383.06   21.50
   5 -10  -3  386.46   15.60
   5 -10  -3  375.56   19.60
   6 -10   3  309.17   13.90
  -6 -10  -3  276.27   13.90
  -6 -10  -3  295.77   13.80
  -6  10   3  284.97   16.60
   6 -10   3  284.57   13.30
   6  10  -3  313.57   19.10
   6 -10   3  306.57   12.20
   6 -10  -3  288.97   11.60
   6  10   3  283.17   15.50
   6 -10  -3  287.97   10.50
  -6  10  -3  283.07   19.10
  -6 -10   3  299.67   13.00
   6  10   3  304.17   19.70
   6 -10  -3  277.17   12.40
   6 -10  -3  299.27   12.80
  -6 -10   3  301.27   12.80
   7 -10   3  168.08    9.90
  -7 -10  -3  171.68    9.10
   7 -10   3  170.58   12.10
   7 -10   3  184.78   12.60
  -7 -10   3  177.78    8.60
   7 -10  -3  170.08    6.80
   7 -10  -3  175.88   10.30
  -7 -10   3  197.08   11.00
   7  10   3  183.08   11.30
   7 -10  -3  179.08    9.10
   8 -10   3   85.29    6.00
   8 -10   3   92.99    5.40
   8 -10   3   91.89    6.20
   8  10   3   93.79    7.50
   8 -10  -3   87.69    4.90
  -8 -10   3   90.89    5.90
   8 -10  -3   93.79    5.70
   8 -10  -3   88.19    5.50
   9 -10   3   20.90    2.40
  -9 -10  -3   30.60    3.00
   9 -10   3   24.30    2.90
   9 -10   3   26.40    3.00
   9 -10  -3   23.40    2.20
  -9 -10   3   21.00    2.60
   9  10   3   27.10    3.90
   9 -10  -3   22.60    2.40
   9 -10  -3   23.80    2.10
 -10 -10  -3   92.69    5.70
  10 -10   3   74.09    4.10
  10 -10   3   74.59    3.80
  10 -10   3   74.09    4.50
 -10 -10   3   71.29    4.20
  10  10   3   69.19    4.50
  10 -10  -3   70.49    3.90
  10 -10  -3   83.99    3.40
   0  11  -3  358.56   15.90
   0 -11   3  342.27   13.80
   0  11   3  339.47   16.60
   0 -11   3  362.66   15.10
   0 -11  -3  375.86   13.80
   0 -11   3  369.06   15.30
   0 -11  -3  353.86   17.40
   0 -11   3  371.06   16.60
   0 -11   3  364.06   13.60
   0 -11   3  364.16   16.30
   1 -11   3  122.39    6.50
   1 -11   3  122.39    7.70
   1  11  -3  129.39   10.50
   1 -11   3  120.29    8.40
   1 -11   3  124.39    8.40
  -1  11   3  131.89    8.10
   1 -11   3  127.59    7.70
   1 -11   3  114.89    7.80
  -1 -11  -3  123.89    6.70
   1 -11   3  117.59    6.90
  -1  11   3  131.69    8.80
  -1 -11  -3  125.29    9.20
  -1 -11   3  130.29    8.50
   1 -11  -3  122.69    6.50
  -1 -11   3  135.49    6.80
   1 -11  -3  112.59    8.90
   1 -11  -3  126.99    6.80
  -1 -11   3  115.09    8.60
   1 -11  -3  122.19    6.70
  -1 -11   3  127.89    8.10
   1  11   3  135.29    9.60
  -1 -11   3  132.39    7.60
  -1 -11   3  118.59    6.60
   1 -11  -3  111.49    7.50
  -2  11   3  187.28   10.00
   2 -11   3  184.48    8.30
   2 -11   3  170.98   10.60
  -2 -11  -3  165.78   11.10
   2 -11   3  170.18    8.90
   2 -11   3  172.98    9.80
   2 -11   3  169.68    8.90
   2 -11   3  177.78    9.70
   2 -11   3  179.88   10.50
  -2 -11  -3  172.38    8.70
  -2  11   3  163.48   10.40
   2  11  -3  183.08   11.60
  -2 -11  -3  176.68    8.70
   2 -11  -3  172.38    9.20
  -2 -11   3  187.18    8.60
   2 -11  -3  165.08    7.90
   2 -11  -3  180.38   11.20
   2 -11  -3  179.08    8.20
  -2 -11   3  183.48    9.80
  -2 -11   3  171.68   10.10
   2 -11  -3  179.98    8.70
  -2 -11   3  177.08    9.00
   2  11   3  176.08   12.20
  -2  11  -3  180.18   10.10
   3 -11   3   67.09    5.50
   3 -11   3   70.59    6.70
  -3 -11  -3   72.29    5.00
   3 -11   3   71.99    6.30
  -3  11   3   71.49    6.60
   3  11  -3   65.89    8.30
   3 -11   3   72.79    6.30
   3 -11   3   76.89    5.80
   3 -11   3   68.49    5.60
  -3  11   3   78.49    7.00
  -3 -11  -3   62.59    7.00
   3 -11   3   69.69    4.80
  -3 -11   3   75.29    5.50
  -3  11  -3   68.99    7.10
   3  11   3   80.29    8.70
   3 -11  -3   62.39    4.10
   3 -11  -3   71.59    5.30
   3 -11  -3   67.39    5.90
  -3 -11   3   70.89    5.70
   3 -11  -3   70.79    4.70
   3 -11  -3   66.09    5.20
   4 -11   3   57.09    5.00
   4 -11   3   50.99    5.50
  -4 -11  -3   54.99    4.30
   4 -11   3   50.59    5.60
   4 -11   3   58.19    5.70
  -4  11   3   52.09    6.10
  -4 -11  -3   40.50    5.20
  -4  11   3   42.00    6.00
   4 -11   3   52.59    4.20
   4  11  -3   43.20    7.80
  -4 -11  -3   57.59    5.70
   4 -11   3   51.59    4.80
   4 -11  -3   51.59    4.50
  -4  11  -3   49.90    7.70
   4  11   3   42.50    8.20
   4 -11  -3   43.40    5.40
  -4 -11   3   47.00    5.00
  -4 -11   3   48.70    4.30
  -4  11  -3   47.70    5.80
   4 -11  -3   49.30    3.50
   4 -11  -3   54.79    4.10
  -4 -11   3   54.79    5.00
   4 -11  -3   52.29    4.50
  -5 -11  -3  320.87   13.00
   5 -11   3  314.17   12.40
   5  11  -3  260.37   18.10
   5 -11   3  316.37   14.00
  -5 -11  -3  310.17   14.70
  -5 -11  -3  297.17   14.50
   5 -11   3  305.87   13.80
   5 -11   3  313.47   14.10
  -5  11   3  311.37   16.40
   5 -11  -3  303.87   14.20
   5 -11  -3  300.47   12.90
   5 -11  -3  307.17   12.00
  -5  11  -3  306.67   19.00
  -5 -11   3  310.77   13.20
   5  11   3  306.37   19.50
  -5 -11   3  299.17   13.40
   5 -11  -3  295.87   10.80
   5 -11  -3  307.07   13.20
  -5 -11   3  307.47   13.50
   6 -11   3  338.57   14.80
   6 -11   3  338.27   14.60
   6 -11   3  338.57   13.10
  -6 -11  -3  368.76   14.90
  -6 -11  -3  307.87   15.60
  -6 -11  -3  307.37   14.10
  -6 -11   3  319.77   15.80
   6 -11  -3  326.27   13.70
  -6 -11   3  340.67   14.00
   6 -11  -3  326.47   12.60
  -7 -11  -3   35.50    3.50
   7 -11   3   32.30    3.70
  -7 -11  -3   29.60    3.70
   7 -11   3   32.70    3.10
   7 -11   3   29.80    3.60
   7  11   3   24.30    4.70
   7 -11  -3   29.90    2.80
  -7 -11   3   34.10    3.40
   7 -11  -3   28.60    3.10
   7 -11  -3   30.60    3.30
  -7 -11   3   35.20    3.50
   8 -11   3    6.80    1.50
   8 -11   3    4.20    1.60
  -8 -11  -3    4.90    1.30
   8 -11   3    8.40    1.90
   8 -11  -3    4.20    1.10
   8 -11  -3    5.00    1.60
   8 -11  -3    8.50    1.50
   8  11   3    4.00    2.90
  -8 -11   3    6.70    1.70
   9 -11   3   16.50    2.10
   9 -11   3   14.30    1.70
   9 -11   3   12.10    1.90
  -9 -11  -3   11.60    1.70
  -9 -11   3   16.40    2.00
   9 -11  -3   14.30    2.30
   9 -11  -3   13.20    2.50
   9 -11  -3   13.50    2.30
   9  11   3    9.40    2.60
  10 -11   3  174.48    7.30
  10 -11   3  188.78    7.00
 -10 -11  -3  190.68    6.90
  10 -11   3  191.68    6.90
   0 -12   3   19.40    3.40
   0  12  -3   17.60    4.40
   0 -12   3   22.40    3.80
   0 -12  -3   16.30    3.50
   0 -12   3   18.00    2.80
   0 -12   3   20.00    3.50
   0 -12   3   22.60    4.50
   0  12   3   16.90    3.80
   0 -12   3   30.80    4.30
   1 -12   3    4.40    2.10
   1 -12   3    1.40    1.70
   1 -12   3    1.30    1.30
   1 -12   3    3.00    2.00
  -1  12   3    2.10    2.60
   1 -12   3    0.60    1.40
   1 -12   3    2.00    1.10
  -1 -12  -3    5.10    1.60
   1  12  -3    8.70    3.80
  -1 -12  -3    2.90    1.70
   1 -12  -3    6.80    2.40
   1 -12  -3    1.90    1.40
  -1 -12   3    8.60    2.20
  -1  12  -3    2.30    2.90
  -1 -12   3    5.10    2.30
  -1 -12   3    3.70    1.40
  -1 -12   3    2.70    1.60
   1 -12  -3    5.40    1.70
   1  12   3    6.00    3.30
   1 -12  -3    6.60    2.30
   2 -12   3   49.00    5.40
   2 -12   3   45.30    5.00
  -2 -12  -3   53.99    6.10
   2 -12   3   49.10    5.10
   2  12  -3   46.10    7.40
  -2  12   3   54.89    6.30
   2 -12   3   51.69    4.00
   2 -12   3   47.40    4.50
   2 -12   3   43.50    4.20
   2 -12  -3   46.50    4.10
   2 -12  -3   54.19    5.90
  -2 -12   3   46.10    4.40
  -2 -12   3   48.00    4.80
   2 -12  -3   43.30    4.50
   2 -12  -3   54.89    5.20
  -2 -12   3   43.80    5.00
   2  12   3   39.80    7.30
  -2 -12   3   40.70    4.00
  -2  12  -3   47.20    6.10
   2 -12  -3   41.00    3.80
   3 -12   3  402.26   17.20
   3  12  -3  410.06   21.30
   3 -12   3  422.66   17.60
  -3 -12  -3  422.56   15.50
  -3 -12  -3  389.96   18.70
   3 -12   3  414.16   17.80
  -3 -12  -3  417.06   18.50
   3 -12   3  393.56   16.10
  -3  12   3  411.66   19.00
   3 -12   3  409.76   15.70
  -3  12   3  408.56   18.40
   3 -12   3  416.76   15.30
   3  12   3  392.56   21.70
  -3 -12   3  384.16   17.20
  -3 -12   3  421.56   16.30
   3 -12  -3  406.06   16.60
  -3 -12   3  426.06   17.20
   3 -12  -3  381.26   16.00
   3 -12  -3  409.56   15.90
  -3  12  -3  398.96   18.20
   3 -12  -3  408.26   18.60
   3 -12  -3  392.66   15.00
  -4  12   3  212.68   13.70
   4 -12   3  207.38   11.00
   4 -12   3  190.68   10.00
  -4 -12  -3  197.68   11.60
  -4 -12  -3  202.88    9.20
  -4 -12  -3  202.48   11.40
  -4  12   3  176.18   13.30
   4 -12   3  190.68    9.00
   4  12  -3  180.08   15.60
   4 -12   3  192.68   10.40
   4 -12   3  203.28   10.90
  -4 -12   3  192.38   10.40
  -4 -12   3  197.08   10.30
   4 -12  -3  208.98    9.80
   4 -12  -3  206.78    9.10
   4  12   3  194.68   16.70
   4 -12  -3  180.58    9.50
  -4  12  -3  197.48   12.90
   4 -12  -3  213.28   11.60
  -4 -12   3  201.38   10.00
  -5 -12  -3   37.00    4.40
   5 -12   3   40.60    4.30
  -5 -12  -3   40.00    4.70
   5 -12   3   48.20    4.50
   5 -12   3   41.30    3.70
   5 -12  -3   48.40    3.60
  -5 -12   3   40.70    4.90
   5 -12  -3   44.50    4.10
  -5 -12   3   44.00    4.00
  -5 -12   3   43.40    4.40
   5 -12  -3   50.79    7.30
  -6 -12  -3   64.89    4.50
   6 -12   3   56.69    4.90
   6 -12   3   62.49    5.20
  -6 -12  -3   62.79    5.30
   6 -12   3   58.29    4.20
  -6 -12  -3   62.29    5.20
   6 -12  -3   62.09    4.10
  -6 -12   3   62.69    4.70
   6 -12  -3   49.70    4.30
  -6 -12   3   61.29    4.70
   6 -12  -3   73.39    5.00
   7 -12   3  151.78    8.20
   7 -12   3  156.28    8.10
  -7 -12  -3  155.28    8.00
   7 -12   3  157.68    7.30
  -7 -12  -3  166.28    7.60
  -7 -12   3  151.78    7.80
   7 -12  -3  158.68    7.00
  -7 -12   3  150.58    7.50
   7 -12  -3  147.19    7.40
   8 -12   3   89.69    5.80
  -8 -12  -3   98.69    5.10
  -8 -12   3  111.49    6.90
   8 -12  -3  101.39    5.10
   8 -12  -3   93.49    5.10
   8 -12  -3   97.79    4.70
  -9 -12  -3  136.29    5.60
   9 -12   3  139.89    6.10
   9 -12   3  117.69    5.90
  -9 -12   3  133.09    6.60
   9 -12  -3  126.99    4.90
   0 -13   3   10.80    2.20
   0 -13  -3   10.50    2.60
   0  13   3    8.00    4.00
   0 -13   3   17.50    2.60
   0 -13   3    6.70    2.20
   0 -13   3    8.80    2.30
   0 -13  -3   13.70    3.60
   0 -13  -3   13.60    2.20
   0 -13   3   15.20    2.90
   0  13  -3    9.50    4.50
  -1 -13  -3  541.55   23.10
  -1 -13  -3  573.14   24.40
   1  13  -3  567.54   25.40
   1 -13   3  590.64   22.00
   1 -13   3  584.04   21.40
   1 -13   3  592.14   23.60
   1 -13   3  551.04   20.10
  -1  13   3  551.94   24.60
  -1 -13  -3  583.54   20.70
   1 -13   3  586.04   23.30
   1 -13   3  564.44   20.10
   1 -13  -3  591.34   20.30
   1  13   3  563.64   26.10
  -1  13  -3  567.24   24.30
  -1 -13   3  604.34   21.90
   1 -13  -3  630.24   25.00
  -1 -13   3  586.84   20.30
  -1 -13   3  599.24   22.10
  -1 -13   3  585.44   23.30
   1 -13  -3  579.24   22.70
   2 -13   3  231.68   10.60
   2 -13   3  243.88   10.30
  -2  13   3  197.58   15.60
  -2 -13  -3  237.18   13.50
   2 -13   3  238.58   12.60
   2 -13   3  221.08   12.10
   2 -13   3  243.48   11.90
  -2 -13  -3  228.78   12.50
   2  13  -3  201.58   17.50
   2 -13   3  236.58   10.80
   2 -13  -3  231.28   10.10
   2  13   3  228.88   17.60
   2 -13  -3  223.88   10.40
  -2 -13   3  221.68   12.00
   2 -13  -3  242.88   13.50
  -2  13  -3  243.78   19.90
   2 -13  -3  213.98   11.20
  -2 -13   3  244.68   11.40
  -2 -13   3  237.68   11.70
   2 -13  -3  235.38   11.80
   3  13  -3  384.76   25.10
   3 -13   3  404.56   17.20
   3 -13   3  401.56   15.00
   3 -13   3  412.96   17.60
   3 -13   3  387.66   14.90
   3 -13   3  391.16   16.40
   3 -13   3  391.86   15.60
  -3 -13  -3  408.06   18.40
  -3 -13  -3  381.96   17.50
  -3  13   3  379.06   18.80
  -3 -13   3  375.66   16.70
  -3 -13   3  394.46   16.50
   3 -13  -3  421.06   18.20
   3 -13  -3  399.46   15.80
   3  13   3  375.16   21.80
   3 -13  -3  409.26   15.00
  -3  13  -3  385.26   19.30
   3 -13  -3  390.76   15.30
  -3 -13   3  387.16   15.80
   3 -13  -3  384.86   16.00
  -4 -13  -3  265.07   13.80
   4 -13   3  294.27   15.70
   4 -13   3  276.87   12.80
   4 -13   3  300.17   13.50
  -4 -13  -3  312.47   18.00
  -4 -13  -3  270.47   11.30
   4 -13   3  267.87   13.20
   4 -13  -3  256.07   12.00
   4 -13  -3  289.87   12.50
  -4 -13   3  266.27   12.50
  -4 -13   3  255.37   12.50
   4 -13  -3  305.77   16.40
  -4 -13   3  314.47   15.40
   4 -13  -3  270.97   13.40
  -5 -13  -3   22.80    3.50
   5 -13   3   21.70    2.90
   5 -13   3   22.50    3.70
  -5 -13  -3   22.80    2.80
   5 -13   3   16.40    2.80
  -5 -13  -3   16.50    3.10
   5 -13   3   22.60    2.60
   5 -13  -3   21.00    2.70
   5 -13  -3   23.60    2.60
   5 -13  -3   18.10    3.20
  -5 -13   3   18.70    3.00
  -5 -13   3   13.50    2.50
   5 -13  -3   18.10    2.80
  -5 -13   3   18.20    2.70
  -6 -13  -3  145.89    7.80
   6 -13   3  133.69    7.80
   6 -13   3  148.29    7.70
   6 -13   3  144.19    6.90
  -6 -13  -3  157.88    7.10
   6 -13   3  115.69    7.10
  -6 -13   3  137.49    7.40
   6 -13  -3  148.29    6.80
  -6 -13   3  149.39    7.40
   6 -13  -3  156.08    9.80
   6 -13  -3  142.99    7.20
  -7 -13  -3   68.09    4.00
  -7 -13  -3   63.19    4.10
   7 -13   3   49.80    5.70
   7 -13   3   70.59    4.60
   7 -13   3   66.29    4.00
  -7 -13   3   60.49    4.00
   7 -13  -3   64.99    4.50
  -7 -13   3   57.69    4.90
   7 -13  -3   66.19    4.40
   7 -13  -3   62.09    3.70
   8 -13   3  108.99    6.10
   8 -13   3  110.39    5.10
  -8 -13  -3  122.39    5.10
   8 -13   3  104.89    5.40
   8 -13  -3  109.29    4.70
  -8 -13   3  116.49    5.70
   0 -14   3   33.20    4.50
   0 -14   3   35.00    4.40
   0 -14   3   26.60    4.20
   0 -14  -3   26.70    3.10
   0 -14  -3   25.90    4.40
   0 -14  -3   26.80    4.90
   0 -14   3   24.30    3.30
  -1 -14  -3  468.65   21.30
   1 -14   3  443.76   21.20
   1 -14   3  407.56   15.40
  -1 -14  -3  410.86   22.50
   1 -14   3  381.06   23.40
   1 -14   3  416.16   17.00
   1 -14  -3  455.15   21.80
   1 -14  -3  376.96   22.00
  -1 -14   3  394.06   21.10
  -1 -14   3  442.16   21.30
   1 -14  -3  444.26   18.50
  -1 -14   3  438.76   17.60
   2 -14   3  666.83   26.20
   2 -14   3  687.93   23.30
   2 -14   3  678.83   23.70
   2 -14   3  702.63   24.70
  -2 -14  -3  705.93   27.30
   2 -14   3  660.93   23.20
   2 -14   3  712.43   26.30
   2 -14  -3  676.23   23.20
   2 -14  -3  707.73   27.00
  -2 -14   3  695.93   24.90
  -2 -14   3  709.33   26.00
   2 -14  -3  710.83   24.80
  -2 -14   3  693.73   24.50
   3 -14   3  226.98   10.20
   3 -14   3  218.28    9.60
   3 -14   3  236.28   10.00
   3 -14   3  218.18   11.70
  -3 -14  -3  228.38   11.90
  -3 -14  -3  229.38   12.50
   3 -14   3  226.78   11.70
   3 -14  -3  235.28   10.20
  -3 -14   3  231.18   10.90
   3 -14  -3  230.88    9.80
   3 -14  -3  239.68   12.30
  -3 -14   3  229.58   11.00
   3 -14  -3  237.68   10.40
  -3 -14   3  224.28   11.40
   4 -14   3  153.68    9.00
   4 -14   3  151.48    7.50
  -4 -14  -3  155.18    8.90
   4 -14   3  163.68    8.10
   4 -14   3  152.38    8.80
  -4 -14  -3  147.99    9.00
   4 -14  -3  157.08    7.50
  -4 -14   3  158.98    8.40
   4 -14  -3  162.78    7.90
   4 -14  -3  163.68    9.10
   4 -14  -3  148.69    8.10
  -4 -14   3  156.38    8.30
  -4 -14   3  162.88    8.30
   5 -14   3    8.90    2.00
  -5 -14  -3    9.50    2.30
   5 -14   3   10.70    2.60
   5 -14   3    6.30    1.50
  -5 -14  -3    9.30    1.90
   5 -14   3    7.70    2.00
   5 -14  -3   12.70    2.00
   5 -14  -3    7.50    1.40
   5 -14  -3   10.70    2.30
  -5 -14   3   11.70    2.20
  -5 -14   3   10.50    2.20
  -5 -14   3    9.50    2.10
   5 -14  -3    6.70    2.30
   6 -14   3   40.00    3.10
   6 -14   3   37.80    6.00
  -6 -14  -3   43.00    3.50
   6 -14   3   44.30    3.70
  -6 -14  -3   39.70    3.40
   6 -14  -3   45.90    3.40
  -6 -14   3   40.40    3.30
  -6 -14   3   47.70    3.80
   6 -14  -3   38.50    3.40
  -7 -14  -3  210.78    9.10
   7 -14   3  207.48    9.20
   7 -14   3  221.18    8.70
   7 -14   3  212.78    8.10
  -7 -14  -3  223.58    8.20
  -7 -14   3  216.18    8.00
   7 -14  -3  235.68    9.70
  -7 -14   3  222.88    9.00
   8 -14   3   10.00    1.20
   8 -14   3    9.50    1.50
   8 -14   3   10.80    1.30
  -8 -14   3   11.40    1.40
   8 -14  -3   13.00    1.60
   0 -15   3    3.20    1.30
   0 -15  -3    5.40    2.20
   0 -15  -3    7.20    2.10
   0 -15   3    7.10    1.90
   0 -15   3    7.50    2.40
   0 -15   3    4.30    1.50
   1 -15   3  122.39    6.90
  -1 -15  -3  121.29    8.50
   1 -15   3  121.49    8.10
   1 -15   3  126.79    6.50
  -1 -15  -3  118.69    7.70
   1 -15   3  128.49    7.10
   1 -15  -3  122.69    8.60
  -1 -15   3  126.09    7.20
   1 -15  -3  115.59    6.40
  -1 -15   3  122.39    7.20
   1 -15  -3  121.39    7.40
  -1 -15   3  128.89    8.10
   2 -15   3  256.47   10.70
  -2 -15  -3  251.17   12.90
   2 -15   3  266.07   10.70
  -2 -15  -3  262.27   12.40
   2 -15   3  262.17   12.60
  -2 -15   3  260.17   11.60
   2 -15  -3  260.87   11.20
   2 -15  -3  255.97   10.60
  -2 -15   3  250.57   12.20
  -2 -15   3  262.17   11.40
   2 -15  -3  260.47   12.90
   3 -15   3  216.78   11.20
   3 -15   3  219.38    9.20
   3 -15   3  218.28   10.80
  -3 -15  -3  213.98   10.70
   3 -15   3  224.28    9.20
  -3 -15  -3  209.08   11.00
  -3 -15   3  221.08   10.00
  -3 -15   3  210.78   10.40
   3 -15  -3  222.18   11.00
  -3 -15   3  211.28   10.00
   3 -15  -3  206.68    9.00
  -4 -15  -3   55.69    4.70
   4 -15   3   56.49    3.90
   4 -15   3   58.99    5.10
   4 -15   3   59.09    3.90
   4 -15   3   57.39    5.20
  -4 -15   3   58.39    4.40
  -4 -15   3   58.19    4.40
   4 -15  -3   58.69    4.90
  -4 -15   3   54.19    6.10
   4 -15  -3   58.79    3.90
   5 -15   3   37.80    3.70
   5 -15   3   37.80    3.00
   5 -15   3   39.60    3.00
  -5 -15  -3   41.20    3.40
  -5 -15  -3   40.60    3.60
   5 -15   3   45.80    4.40
   5 -15  -3   39.10    2.90
  -5 -15   3   41.30    3.30
  -5 -15   3   40.90    3.30
   5 -15  -3   36.40    3.80
   6 -15   3   67.09    3.80
   6 -15   3   66.29    3.60
   6 -15   3   62.29    5.80
  -6 -15  -3   60.49    3.80
  -6 -15   3   65.89    3.70
  -6 -15   3   62.59    3.90
   6 -15  -3   64.39    4.00
   7 -15   3   25.40    2.00
   7 -15   3   24.20    2.30
   7 -15   3   23.70    1.90
  -7 -15   3   27.10    2.10
   7 -15  -3   25.90    1.80
   0 -16  -3   13.20    2.50
   0 -16   3   15.10    2.50
   0 -16   3   14.40    3.10
   0 -16  -3   11.80    2.50
  -1 -16  -3    6.20    2.10
   1 -16   3    5.90    1.90
   1 -16   3    5.40    1.40
   1 -16   3    3.60    1.40
  -1 -16  -3    7.70    1.80
  -1 -16   3    6.00    1.60
  -1 -16   3    4.20    1.70
   1 -16  -3    6.60    2.60
  -2 -16  -3    3.60    1.30
   2 -16   3    4.20    1.80
   2 -16   3    8.20    1.60
  -2 -16  -3    4.50    1.70
   2 -16   3    6.50    1.50
   2 -16  -3    8.10    1.70
  -2 -16   3    5.10    1.50
  -2 -16   3    6.20    1.90
  -2 -16   3    3.70    1.50
   2 -16  -3    5.90    2.00
   2 -16  -3    7.10    1.50
  -3 -16  -3   60.79    4.80
  -3 -16  -3   53.59    5.30
   3 -16   3   62.29    4.70
   3 -16   3   59.29    3.70
  -3 -16   3   53.89    5.00
  -3 -16   3   60.99    4.50
   3 -16  -3   60.09    4.50
   3 -16  -3   73.09    4.50
  -4 -16  -3    4.30    1.40
  -4 -16  -3    4.80    1.30
   4 -16   3    4.70    1.10
   4 -16  -3    6.00    1.30
  -4 -16   3    4.60    1.40
  -4 -16   3    7.50    1.60
  -4 -16   3    2.40    1.90
   4 -16  -3    5.20    1.50
   5 -16   3  377.36   14.30
  -5 -16  -3  427.06   14.30
  -5 -16   3  418.46   13.80
  -5 -16   3  428.66   14.10
   5 -16  -3  422.76   13.60
   0 -17  -3    9.00    1.70
   0 -17  -3    8.20    1.90
   0 -17   3    7.70    1.50
   0 -17   3    8.60    2.00
   1 -17   3   58.19    3.50
  -1 -17  -3   67.99    4.20
  -1 -17  -3   60.19    4.50
   1 -17   3   59.19    4.40
   1 -17  -3   59.29    3.70
   1 -17  -3   58.69    4.40
  -1 -17   3   59.19    4.40
  -1 -17   3   58.99    3.70
   2 -17   3   24.90    2.80
  -2 -17  -3   24.40    2.70
  -2 -17  -3   25.50    2.60
   2 -17  -3   22.80    2.60
  -2 -17   3   23.60    4.30
  -2 -17   3   22.00    2.30
   3 -17   3   22.70    2.40
  -3 -17  -3   21.60    3.00
   3 -17   3   20.80    1.90
  -3 -17  -3   14.80    2.80
   3 -17  -3   22.00    2.50
  -3 -17   3   15.60    1.90
  -3 -17   3   12.70    2.40
  -4 -17  -3   20.30    2.60
   4 -17   3   16.50    1.50
   4 -17   3   20.40    2.90
  -4 -17   3   21.50    2.20
   0 -18   3    1.90    1.00
   0 -18   3    0.60    0.80
   0 -18  -3    3.40    1.10
   0 -18  -3    0.80    0.90
  -1 -18  -3  201.88    8.30
  -1 -18  -3  203.78    7.60
   1 -18   3  206.88    8.30
   1 -18  -3  212.98    8.40
  -1 -18   3  210.68    7.50
  -1 -18   3  213.48    8.30
   0   0   4  372.46   20.10
   0   0   4  309.57   10.70
   0   0   4  309.27    9.50
  -1   0   4  432.06   13.90
  -1   0   4  484.05   14.30
   1   0   4  464.95   22.80
   1   0  -4  496.65   22.70
   1   0   4  442.56   14.00
   2   0   4   14.10    1.50
   2   0  -4   12.00    3.90
   2   0   4   12.30    3.80
  -2   0   4   15.20    1.60
  -3   0   4   95.59    5.10
   3   0  -4   86.39   13.10
   3   0   4   88.69   11.70
   3   0   4   99.69    5.30
   4   0   4   35.80    8.50
   4   0   4   38.30    3.50
   4   0  -4   36.50    8.70
  -4   0   4   36.10    3.50
   5   0  -4  858.31   49.99
  -5   0   4  904.61   29.60
   5   0   4  794.72   49.10
   5   0   4  854.51   29.30
  -6   0   4   42.70    4.80
   6   0   4   45.10   11.90
   6   0  -4   41.90   12.40
   6   0   4   40.90    6.50
   7   0  -4  537.45   45.20
   7   0   4  506.35   44.40
   7   0   4  501.95   20.00
   7   0  -4  523.35   19.20
   7   0   4  494.75   20.10
  -7   0   4  525.45   21.90
   8   0   4    2.60    1.80
   8   0   4    8.00    7.80
   8   0  -4   16.30    9.60
  -8   0   4   -0.90    2.60
   8   0  -4    4.60    1.60
   8   0  -4    5.40    1.80
  -9   0  -4    8.20    4.90
   9   0   4   -7.70    7.10
  -9   0   4    5.80    4.00
   9   0  -4    2.10    1.40
   9   0  -4   -1.40    1.20
   9   0   4    5.10    2.10
   9   0   4    0.20    1.40
   9   0  -4   -1.70   10.50
  10   0  -4   53.49    4.30
  10   0   4   51.69    4.80
  10   0   4   48.30    4.90
  10   0  -4   45.70    3.60
  10   0   4   44.30   20.70
  10   0   4   50.99    5.40
  11   0  -4  152.48    9.20
  11   0   4  150.08    7.40
  11   0  -4  154.58    7.20
  11   0   4  149.29    8.60
  11   0   4  145.19    7.40
  12   0   4    1.10    1.00
  12   0   4    1.90    0.80
  12   0  -4    0.40    0.70
  12   0  -4    0.10    0.90
  12   0   4    1.10    0.60
   0   1   4  847.62   23.50
   0  -1   4  817.62   24.50
   0  -1   4  827.62   31.00
   0   1   4  789.02   24.30
   1  -1   4 5520.05  153.38
  -1  -1   4 5369.56  152.88
   1   1   4 5700.93  153.88
   2   1  -4 2935.31   99.99
   2   1  -4 3006.30   84.69
   2  -1   4 2721.93   95.69
  -2   1   4 3203.98   85.99
   2  -1   4 2931.81   85.09
   2   1   4 2923.11   85.59
  -2  -1   4 3033.60   84.79
   2   1   4 3015.40  103.19
   2  -1  -4 3344.57  100.59
   3   1  -4  220.48    8.30
   3  -1   4  181.08   15.90
   3   1  -4  190.38   17.70
   3  -1   4  190.78    8.30
   3   1   4  205.18   19.20
   3  -1  -4  218.38   17.80
  -3  -1   4  216.18    8.30
   3   1   4  220.08    9.00
   4   1  -4  247.58   10.00
   4  -1   4  222.98   20.10
  -4   1   4  233.38   10.70
   4   1  -4  244.28   22.50
   4  -1   4  242.88   10.40
   4   1   4  229.48   23.00
   4   1   4  239.38   10.70
  -4  -1   4  232.48   10.10
   4  -1  -4  247.98   21.60
   5   1  -4   10.10    6.20
   5  -1   4    9.40    2.30
   5  -1   4    6.70    5.40
   5   1   4   13.30    2.60
   5   1   4    8.00    5.50
  -5  -1   4    7.50    1.80
  -6   1   4  353.56   16.30
   6   1  -4  358.36   34.30
   6  -1   4  316.57   30.40
  -6  -1   4  355.46   15.30
   6   1   4  333.47   34.50
   6  -1  -4  360.16   32.50
   6   1   4  348.47   16.40
   7  -1   4   14.40    3.10
   7   1  -4   31.60   10.80
   7   1  -4   22.70    3.70
   7  -1   4   15.20    9.80
   7  -1   4   21.00    3.80
  -7   1   4    8.90    2.80
  -7  -1   4   16.50    3.70
   7   1   4   15.30    3.10
   7   1   4   19.10    3.90
   7  -1  -4   15.60    9.50
   7  -1  -4   25.00    2.90
   7  -1  -4   18.90    3.30
   7   1   4   13.50    3.40
  -8   1   4  696.53   28.60
   8  -1   4  685.63   25.30
   8  -1   4  659.83   53.39
   8   1  -4  747.33   60.69
   8   1  -4  699.53   25.60
   8  -1  -4  659.93   22.30
  -8  -1   4  669.03   26.80
   8  -1  -4  698.33   55.09
   8   1   4  650.83   57.49
   8   1   4  655.13   31.70
   8   1   4  677.73   25.20
   9  -1   4  122.49    9.00
  -9  -1  -4  118.49   13.30
   9   1  -4  147.39    8.20
   9   1  -4  123.09    6.50
  -9   1   4  133.59   11.40
   9  -1   4  127.69    7.90
   9   1  -4  151.18   30.90
   9  -1   4  136.09    8.50
   9  -1   4  123.69   22.50
   9  -1  -4  132.69    6.50
   9   1   4  138.79    9.00
   9   1   4  125.99   27.10
   9  -1  -4  134.99    7.40
  -9   1  -4  140.69   14.90
   9   1   4  130.89    8.30
   9  -1  -4  126.39   25.80
  10  -1   4   75.69    5.40
  10  -1   4   56.79   18.80
  10   1  -4   65.19    4.30
  10  -1   4   69.29    5.10
  10  -1   4   68.09    6.10
  10  -1   4   77.89    5.80
  10   1  -4   71.39    5.20
  10  -1  -4   67.59    4.10
  10  -1  -4   75.09   37.30
  10  -1  -4   72.89    4.90
  10   1   4   62.69   22.70
  10   1   4   73.69    5.60
  10   1   4   68.69    5.80
  11  -1   4   14.80    2.10
  11  -1   4   18.60    3.00
  11  -1   4   18.50    2.30
  11   1  -4   15.80    2.20
  11   1   4   16.80    2.40
  11  -1  -4   15.00    2.70
  11  -1  -4   16.70    2.10
  11   1   4   16.80    2.70
  11   1   4   17.30    2.50
  12   1  -4  107.69    5.00
  12  -1   4   98.79    5.00
  12  -1   4  107.19    5.90
  12   1  -4  108.39    6.30
  12  -1   4  110.99    5.60
  12  -1  -4  116.59    7.20
  12   1   4  106.19    5.90
  12   1   4   99.69    5.20
  12  -1  -4  104.79    4.80
  12   1   4  104.59    4.90
   0   2  -4 4118.89  115.59
   0   2   4 4423.96  117.29
   0  -2   4 3706.03  122.69
   0   2   4 4147.39  116.59
   0   2   4 4540.75  132.59
   1   2  -4 2866.01   80.69
   1  -2   4 2832.92   86.29
  -1   2   4 3006.00   82.09
  -1  -2   4 2998.30   81.19
  -1  -2   4 2520.95   92.39
  -1  -2   4 2828.82   80.49
   1   2   4 3024.00   81.69
   1   2   4 2940.11   98.99
   1  -2  -4 2988.90   94.19
   1   2   4 2954.30   82.59
   2   2  -4 1626.24   64.39
   2   2  -4 1706.83   49.50
   2  -2   4 1548.35   56.79
  -2   2   4 1858.61   51.09
   2   2   4 1704.03   69.29
   2   2   4 1758.12   50.49
  -2  -2   4 1876.71   48.90
   3   2  -4  453.75   30.30
  -3   2   4  523.65   17.90
   3  -2   4  448.36   24.90
   3   2  -4  488.15   16.40
   3   2   4  478.65   17.20
   3   2   4  453.35   32.20
  -3  -2   4  516.35   15.70
   3  -2  -4  555.84   29.70
   4   2  -4  508.15   18.10
   4  -2   4  457.55   28.90
  -4   2   4  534.45   19.50
   4   2   4  538.35   19.30
   4  -2  -4  538.45   32.70
   4   2   4  498.75   37.30
  -4  -2   4  526.75   17.40
   5  -2   4  718.63   42.00
  -5   2   4  800.92   28.20
   5   2  -4  752.72   49.60
   5   2  -4  799.92   26.70
  -5  -2   4  797.72   25.70
   5  -2  -4  828.82   46.20
   5   2   4  761.92   27.60
   5   2   4  701.43   50.19
   6   2  -4 1416.76   44.90
   6  -2   4 1357.76   67.69
  -6   2   4 1369.16   48.00
  -6  -2   4 1414.96   43.70
   6  -2  -4 1292.97   41.80
   6   2   4 1294.37   77.99
   6  -2  -4 1494.35   72.09
   6   2   4 1403.36   45.40
   6   2   4 1360.66   46.20
   7   2  -4  213.68   31.00
   7  -2   4  203.88    9.90
   7   2  -4  192.28   10.10
   7  -2   4  202.68   10.60
   7  -2   4  189.08   24.20
  -7   2   4  195.98   12.60
   7  -2  -4  192.18   29.20
   7   2   4  200.18   11.40
   7  -2  -4  185.68    9.00
  -7  -2   4  195.88   12.30
   7  -2  -4  184.28    8.20
   7   2   4  198.18   12.50
  -8   2   4  279.17   18.80
   8  -2   4  318.27   15.30
   8  -2   4  280.17   13.60
   8   2  -4  270.97   38.50
   8   2  -4  305.07   16.90
   8  -2   4  324.27   17.50
   8  -2  -4  297.07   33.60
   8  -2  -4  286.27   11.10
   8  -2  -4  280.17   12.00
   8   2   4  285.37   16.70
   8   2   4  236.48   36.00
   8   2   4  307.77   14.90
  -8   2  -4  274.47   19.60
   8   2   4  287.47   13.60
   9   2  -4  213.28    9.30
  -9   2   4  214.78   14.60
   9   2  -4  236.48   39.40
   9  -2   4  211.78   12.00
   9  -2   4  211.38   27.30
   9   2  -4  210.68   10.70
   9  -2   4  215.88   11.50
  -9  -2  -4  206.68   17.10
   9  -2   4  214.38   10.30
   9  -2  -4  223.48    9.20
   9  -2  -4  226.58   29.40
   9   2   4  226.38   12.30
  -9   2  -4  208.28   18.20
   9   2   4  215.88   11.40
   9  -2  -4  217.08    9.80
   9   2   4  224.38   35.70
  10  -2   4  188.98   10.50
  10  -2   4  180.78    8.50
  10   2  -4  189.88    9.30
  10  -2   4  178.38    9.70
  10   2   4  180.68    9.30
  10   2   4  123.39   43.80
  10  -2  -4  192.48   10.90
  10   2   4  181.18   10.20
  10  -2  -4  174.68    7.50
  10  -2  -4  175.88    8.30
  11  -2   4   62.29    5.10
  11  -2   4   60.99    3.60
  11  -2   4   57.59    4.10
  11   2  -4   59.69    4.20
  11  -2   4   63.59    4.40
  11   2   4   56.89    4.60
  11   2   4   57.49    4.30
  11   2   4   58.99    5.00
  11  -2  -4   59.89    5.00
  11  -2  -4   57.19    3.80
  12  -2   4   43.30    3.00
  12   2  -4   42.20    3.70
  12  -2   4   39.60    2.20
  12  -2   4   40.40    3.30
  12   2  -4   39.80    2.80
  12  -2  -4   40.60    3.30
  12   2   4   33.50    3.70
 -12  -2   4   37.20    3.30
  12  -2  -4   39.60    2.50
  12   2   4   37.20    2.80
  12   2   4   50.29    4.80
   0   3   4  663.23   20.00
   0   3  -4  664.93   19.10
   0   3   4  644.54   20.20
   0   3   4  656.43   33.20
  -1   3   4 6605.14  183.88
  -1   3   4 5558.34  165.08
   1   3  -4 5587.94  163.98
   1   3   4 5835.52  165.48
   1   3   4 5724.43  185.88
   1   3   4 6134.09  164.98
   2  -3   4  260.77   12.30
  -2   3   4  276.37   12.50
   2   3  -4  294.77   10.30
   2  -3  -4  316.07   20.00
   2   3   4  308.37   11.20
   2   3   4  296.07   24.10
  -2  -3   4  313.67    9.10
   3  -3   4  152.38   11.50
   3   3  -4  168.68    7.40
  -3   3   4  166.58    8.30
   3   3  -4  138.69   17.00
   3  -3  -4  197.68   16.60
   3   3   4  165.48    8.10
  -3  -3   4  177.78    5.80
   3   3   4  144.79   18.50
   4   3  -4  138.39   18.60
  -4   3   4  146.59    8.50
   4   3  -4  160.18    7.80
   4  -3   4  145.79   13.70
   4   3   4  138.19   19.40
   4   3   4  152.18    8.50
  -4  -3   4  157.68    6.20
   5   3  -4 1144.89   66.69
   5  -3   4 1173.08   53.89
   5   3  -4 1249.97   39.30
  -5   3   4 1177.68   40.70
  -5  -3   4 1231.58   36.80
   5  -3  -4 1410.06   62.39
   5   3   4 1093.79   68.89
   5   3   4 1193.08   40.50
   6  -3   4  197.58   20.60
  -6   3   4  191.78   11.80
   6  -3   4  186.08    9.00
   6  -3   4  191.68   10.20
   6  -3   4  191.48   10.10
   6   3  -4  173.28   25.50
  -6  -3   4  200.28    9.00
   6   3   4  181.58   28.10
   6   3   4  180.58   11.40
   6  -3  -4  214.08   23.30
   6   3   4  191.08   11.20
   6  -3  -4  178.48    8.20
  -7   3   4  255.77   15.00
   7  -3   4  263.77   12.70
   7   3  -4  255.47   36.80
   7  -3   4  262.37   14.50
   7   3  -4  258.07   12.60
   7   3  -4  253.77   13.80
   7  -3   4  251.87   26.00
   7  -3   4  252.67   11.20
   7  -3   4  279.37   13.30
   7  -3  -4  273.57   10.90
   7  -3  -4  285.27   29.70
   7   3   4  275.77   14.10
   7   3   4  275.47   18.30
   7  -3  -4  243.38   10.70
   8   3  -4  116.99    7.90
   8  -3   4  116.89    6.90
   8  -3   4  109.39    6.50
   8  -3   4   98.69   17.70
   8   3  -4   83.89   27.30
   8  -3   4  113.99    8.00
   8  -3   4  115.09    7.90
  -8   3   4  106.39   10.20
   8   3   4  112.19    7.80
   8  -3  -4  106.29    5.90
   8   3   4   92.79    9.70
   8   3   4  130.59   33.30
  -8   3  -4  101.59   12.10
   8   3   4  116.19    8.50
   8  -3  -4  113.89    6.20
  -9  -3  -4  289.47   23.40
   9  -3   4  312.57   31.40
   9  -3   4  366.56   15.90
   9   3  -4  323.97   14.40
   9  -3   4  320.37   12.90
   9  -3   4  325.87   14.90
  -9   3   4  332.57   20.50
   9  -3   4  326.77   13.50
   9  -3  -4  366.26   38.00
   9  -3  -4  323.37   12.20
   9  -3  -4  333.77   15.80
  -9   3  -4  329.67   24.10
   9   3   4  321.67   14.50
   9   3   4  360.26   16.50
   9  -3  -4  313.07   12.70
   9   3   4  276.87   43.30
  10  -3   4  542.05   19.70
  10   3  -4  577.94   20.60
  10  -3   4  558.14   21.70
  10  -3   4  550.84   21.00
  10  -3   4  557.64   18.60
  10  -3  -4  548.25   21.60
  10  -3  -4  555.24   18.20
  10   3   4  557.94   22.20
  10  -3  -4  542.05   18.80
  11  -3   4   41.80    3.70
  11  -3   4   47.30    3.60
  11  -3   4   41.10    3.90
  11   3  -4   44.30    3.60
  11  -3  -4   46.50    4.00
  11  -3  -4   49.30    3.20
  11   3   4   48.10    4.30
  11   3   4   44.30    4.40
  12   3  -4   85.59    7.60
  12   3  -4   85.89    4.20
  12  -3   4   82.99    5.10
  12  -3   4   91.19    4.50
  12   3   4   79.89    4.10
  12  -3  -4   78.39    4.70
  12  -3  -4   78.79    4.10
  12   3   4   75.69    4.60
  12   3   4   82.89    4.50
 -12  -3   4   81.29    3.80
   0   4  -4  346.17   10.60
   0  -4   4  316.47   12.60
   0   4   4  333.37   11.40
   0   4   4  333.67   11.40
   0   4   4  330.27   23.70
  -1   4   4 1464.75   56.49
   1   4  -4 1285.97   36.80
   1   4  -4 1227.48   35.80
  -1   4   4 1337.07   38.00
   1   4   4 1243.28   37.90
   1   4   4 1255.67   57.79
  -1  -4   4 1084.79   46.30
   1   4   4 1233.68   37.60
  -2   4   4 1333.07   41.00
   2   4  -4 1424.76   40.00
   2   4   4 1372.96   41.10
   2   4   4 1466.55   41.20
   2   4   4 1312.47   64.19
  -2  -4   4 1145.69   54.99
  -3   4   4 1833.62   55.89
   3   4  -4 1562.44   75.59
   3  -4   4 1978.50   57.19
   3   4  -4 1794.62   56.29
   3   4   4 1698.63   82.49
   3  -4  -4 2061.79   72.69
   3   4   4 1892.41   55.69
  -4   4   4  280.87   13.10
   4   4  -4  271.17   11.80
   4  -4   4  281.77   16.90
   4   4  -4  245.68   26.70
   4   4   4  253.37   28.50
   4  -4  -4  309.37   23.60
   4   4   4  284.17   13.10
   5  -4   4   16.40    5.20
  -5   4   4   10.40    2.70
   5   4  -4   15.70    3.00
   5   4  -4   10.30    8.90
   5   4   4    8.80    9.00
   5   4   4   17.00    3.70
  -5  -4   4   17.20    1.80
   5  -4  -4   17.90    7.50
   6  -4   4  265.97   22.40
   6  -4   4  264.77   17.50
   6  -4   4  300.67   15.90
   6  -4   4  260.77   10.60
   6  -4   4  278.77   11.40
  -6   4   4  287.17   15.20
   6   4  -4  287.87   13.90
   6   4  -4  246.38   33.70
   6  -4  -4  268.47   13.00
   6   4   4  260.57   14.20
   6   4   4  261.67   14.70
   6   4   4  251.57   33.80
   6  -4  -4  291.17   27.50
   6  -4  -4  259.47   10.40
   7  -4   4  385.16   16.30
   7  -4   4  377.26   13.90
   7  -4   4  385.86   16.40
   7  -4   4  391.96   14.70
   7  -4   4  398.86   29.50
   7   4  -4  349.47   16.10
   7   4  -4  383.56   18.20
   7  -4   4  366.66   17.00
  -7   4   4  369.56   19.10
   7  -4  -4  428.16   35.90
   7   4   4  356.76   19.20
  -7   4  -4  340.17   21.70
   7  -4  -4  359.96   13.40
   7  -4  -4  373.66   16.50
   7   4   4  387.46   17.90
   7   4   4  319.27   43.00
   7  -4  -4  370.66   13.70
   7  -4  -4  363.46   14.60
   8  -4   4 1598.54   48.50
   8   4  -4 1681.83   51.99
   8  -4   4 1648.83   49.80
   8  -4   4 1612.84   51.89
   8  -4   4 1692.13   52.49
  -8   4   4 1667.73   57.19
  -8   4  -4 1628.54   62.99
   8  -4  -4 1744.93   86.19
   8  -4  -4 1585.34   49.90
   8  -4  -4 1606.94   48.30
   8   4   4 1509.85  149.88
   8   4   4 1658.63   54.29
   8  -4  -4 1556.34   48.50
   8   4   4 1628.54   57.79
   8   4   4 1503.35   52.49
   8  -4  -4 1614.94   52.29
   9  -4   4  255.57   12.80
   9  -4   4  270.47   24.30
   9  -4   4  284.67   13.60
   9  -4   4  247.38   10.10
  -9   4   4  254.87   16.60
   9   4  -4  264.67   12.60
   9  -4   4  269.47   11.50
   9   4   4  247.08   12.10
   9   4   4  239.98   16.80
  -9   4  -4  260.77   21.20
   9   4   4  269.77   14.30
   9  -4  -4  254.77   10.50
   9  -4  -4  261.77   10.20
   9   4   4  230.78   42.20
   9  -4  -4  270.77   13.10
   9  -4  -4  286.57   31.60
  10  -4   4  220.88    8.20
  10   4  -4  230.08   10.60
  10  -4   4  231.38   10.90
  10  -4   4  228.28   11.40
  10  -4   4  217.38    9.70
  10  -4  -4  205.98    8.90
  10   4   4  221.88   11.90
  10  -4  -4  216.98   11.00
  10  -4  -4  224.48    8.70
  11  -4   4   90.89    5.90
  11   4  -4   88.09    5.10
  11  -4   4   73.49    5.00
  11  -4   4   86.49    3.40
  11  -4   4   78.89    4.70
  11  -4  -4   86.19    5.80
  11   4   4   86.89    5.90
  11  -4  -4   80.19    4.30
  12   4  -4   85.09    5.40
  12  -4   4   85.49    4.00
  12  -4   4   83.49    4.60
  12  -4  -4   77.39    4.10
 -12  -4   4   81.39    3.70
  12   4   4   83.79    6.40
  12   4   4   89.39    4.50
  12  -4  -4   83.29    3.50
   0   5   4    1.80    0.80
   0   5  -4    1.90    0.60
   0   5   4    3.30    4.60
   1   5  -4    6.10    1.10
  -1   5   4    7.40    1.40
  -1   5   4    3.90    4.00
   1   5   4   10.50    6.00
  -1  -5   4    4.60    3.10
   1   5   4    6.40    1.50
   2   5  -4  131.69    6.20
  -2   5   4  127.99    6.80
  -2  -5   4  126.19   14.50
   2   5   4  131.69    6.90
   2   5   4  132.19   18.60
   2   5   4  134.19    6.90
  -3   5   4 1711.33   51.09
   3   5  -4 1748.53   49.90
   3   5   4 1596.94   81.69
  -3  -5   4 1381.16   71.89
   3   5   4 1745.43   51.29
   4  -5   4   37.70    3.90
   4   5  -4   38.40    3.90
  -4   5   4   31.40    4.10
   4   5   4   28.30    4.00
   4   5   4   33.00   10.60
   4  -5  -4   39.00    8.60
   5  -5   4  104.59    9.50
   5  -5   4   98.69    5.60
  -5   5   4   96.19    7.70
   5   5  -4   93.89    7.00
   5  -5   4   91.59    6.70
   5  -5   4   83.79    6.20
   5   5   4   85.49    7.40
   5   5   4   78.89   19.40
   5  -5  -4   88.79    4.80
   5  -5  -4  101.49   14.80
   6  -5   4  119.39    7.40
   6  -5   4  109.69    5.30
   6  -5   4  116.79    7.50
  -6   5   4  113.99    9.10
   6  -5   4  128.29   12.70
   6  -5   4  112.69    6.20
   6   5  -4  112.69    8.50
  -6   5  -4  104.99   10.70
   6  -5  -4  106.79    8.50
   6  -5  -4  109.49    6.60
   6   5   4  110.59    9.30
   6  -5  -4  110.19    5.50
   6  -5  -4   96.59    5.50
   6  -5  -4  122.49   18.00
   6   5   4   96.69   24.30
   6   5   4  111.19    9.00
   7  -5   4   90.29    6.60
   7  -5   4   88.69    5.60
   7  -5   4   84.09    7.20
   7  -5   4   76.99    4.40
   7   5  -4   78.39    8.00
  -7   5   4   93.29    8.80
   7   5  -4   74.49    6.60
   7  -5   4   68.59    6.40
   7   5   4   63.59   26.70
   7   5   4   82.39    9.00
   7   5   4   90.29    7.70
   7  -5  -4   80.59    5.80
   7  -5  -4   84.19    6.20
  -7   5  -4   85.59   10.40
   7  -5  -4   88.99    5.00
   7  -5  -4   81.69    4.70
   7  -5  -4   93.49   17.00
   8  -5   4  246.98   12.20
   8   5  -4  239.68   12.30
   8  -5   4  221.68    8.80
   8  -5   4  243.28   12.30
   8  -5   4  244.98   10.60
  -8   5   4  232.78   15.50
   8   5   4  224.88   15.90
   8   5   4  238.78   13.50
   8  -5  -4  227.18    9.50
   8   5   4  235.18   41.10
   8  -5  -4  232.58   11.90
   8  -5  -4  223.88    9.50
  -8   5  -4  221.98   18.40
   8  -5  -4  226.18   10.30
   9  -5   4  309.07   14.40
   9   5  -4  362.86   15.70
   9  -5   4  322.07   14.60
   9  -5   4  306.37   12.70
   9  -5   4  297.87   10.90
   9   5   4  296.37   15.50
   9  -5  -4  300.17   32.10
   9  -5  -4  322.37   14.00
   9  -5  -4  307.57   14.10
   9  -5  -4  291.37   11.60
  10  -5   4  297.37   13.10
  10  -5   4  290.27    9.50
  10   5  -4  309.97   12.90
  10  -5   4  299.97   12.00
  10  -5   4  301.07   13.50
  10  -5  -4  309.97   10.90
  10  -5  -4  302.47   11.10
  10  -5  -4  297.57   13.00
  10   5   4  304.17   14.50
  11  -5   4  120.39    9.80
  11   5  -4  139.79    6.50
  11  -5   4  132.99    6.70
  11  -5   4  130.99    6.40
  11   5   4  136.19    7.70
  11  -5  -4  126.59    5.40
  11   5   4  128.19    7.40
 -11  -5   4  125.39    6.30
  11  -5  -4  126.69    6.50
  12  -5   4  201.98    8.10
  12   5  -4  207.28    7.20
  12  -5   4  199.38    7.20
  12   5   4  191.98    7.00
  12  -5  -4  174.48    8.10
  12   5   4  195.48    7.50
 -12  -5   4  181.38    6.70
  12   5   4  189.58    8.40
   0   6   4 2139.09   60.39
   0   6   4 1921.91   86.89
   0   6  -4 2153.38   59.89
   0   6   4 2207.68   60.99
   0   6  -4 1931.11   59.49
  -1   6   4 1266.67   62.79
  -1   6   4 1315.27   39.70
   1   6   4 1332.17   40.20
  -1  -6   4 1323.47   48.10
   1   6   4 1362.26   40.00
   1   6   4 1235.48   66.19
  -2   6   4  427.96   15.70
  -2   6   4  437.76   37.20
   2   6  -4  429.16   15.20
   2   6   4  390.26   15.40
  -2  -6   4  391.66   26.50
   2   6   4  430.66   16.10
   2   6   4  381.16   35.00
   3   6  -4  723.23   23.40
  -3   6   4  664.73   23.90
   3   6   4  686.93   24.50
   3   6   4  612.04   48.80
  -3  -6   4  602.94   42.10
  -4   6   4  145.39    9.20
   4   6  -4  158.68    8.90
   4   6   4  151.28    9.70
   4   6   4  128.09   23.20
   5  -6   4  124.69    8.60
   5  -6   4  116.19    8.60
  -5   6   4  125.99    9.10
   5   6  -4  109.19   11.00
   5  -6  -4  135.19    8.00
  -5   6  -4  116.69   10.60
   5  -6  -4  115.69    6.80
   5   6   4  117.69   24.00
   5   6   4  127.89    9.60
  -6   6   4  106.39   11.20
   6  -6   4  113.79    7.70
   6  -6   4  131.39    9.00
   6  -6   4  108.69    7.20
   6  -6   4  117.79    6.40
   6  -6   4  113.79    4.90
   6   6  -4  137.69    9.50
   6  -6  -4  112.29    5.80
  -6   6  -4  108.49   12.90
  -6  -6   4  105.79    6.90
   6   6   4  102.89   26.50
   6  -6  -4  130.69   18.10
   6  -6  -4  121.79    5.80
   6  -6  -4  116.49    7.30
   6   6   4  124.09    9.50
   6   6   4   83.99   11.10
   6  -6  -4  116.99    6.90
  -7   6   4  547.65   25.10
   7  -6   4  544.95   22.70
   7  -6   4  554.94   21.70
   7  -6   4  539.25   21.10
   7  -6   4  521.25   16.60
   7   6  -4  526.55   23.90
   7   6  -4  527.35   21.40
   7  -6   4  555.34   19.30
   7  -6  -4  540.05   18.10
   7  -6  -4  554.34   19.80
   7   6   4  512.95   61.19
   7  -6  -4  555.54   41.40
   7  -6  -4  541.15   21.20
   7   6   4  542.75   26.00
   7  -6  -4  535.65   18.30
  -7   6  -4  535.65   29.00
   8  -6   4  518.05   21.00
   8  -6   4  526.25   20.80
  -8   6   4  509.55   24.90
   8   6  -4  542.05   21.00
   8  -6   4  507.05   16.00
   8   6  -4  518.85   24.50
   8  -6   4  559.84   19.20
  -8   6  -4  488.15   28.90
   8  -6  -4  510.15   17.60
   8   6   4  532.65   23.00
   8  -6  -4  521.25   20.20
   8   6   4  528.85   26.70
   8  -6  -4  510.05   17.80
   8  -6  -4  538.15   19.00
   9  -6   4  401.56   16.80
   9  -6   4  379.96   14.80
   9  -6   4  386.26   17.50
   9   6  -4  394.36   16.10
   9  -6  -4  383.96   14.20
   9   6   4  404.46   18.30
   9  -6  -4  376.66   13.70
   9  -6  -4  394.26   13.70
   9  -6  -4  357.16   15.50
  10  -6   4  150.78    8.00
  10  -6   4  143.89    7.00
  10  -6   4  137.19    8.00
  10   6  -4  148.09    7.60
  10  -6  -4  141.49    7.50
  10  -6  -4  144.99    7.30
  10   6   4  141.39    9.10
  10  -6  -4  132.99    6.00
  11  -6   4   36.60    3.90
  11  -6   4   35.90    3.30
  11   6  -4   41.20    3.10
  11  -6   4   35.90    2.80
  11   6   4   34.30    3.30
  11   6   4   40.40    3.70
  11  -6  -4   36.10    2.10
 -11  -6   4   38.00    2.90
  11  -6  -4   33.20    4.00
   0   7   4  117.99    6.40
   0   7  -4  121.79    5.80
   0   7   4  120.39    6.00
   0   7  -4  114.19    4.80
   0   7   4   94.89   20.60
   1   7  -4  123.29    6.30
  -1   7   4  109.29    6.40
  -1   7   4  124.19    6.40
   1   7   4  127.29    6.60
  -1   7  -4  110.49    6.70
  -1   7  -4  125.09    6.20
  -1  -7   4  136.79   10.40
   1   7   4   98.49   19.00
   1   7   4  126.99    7.10
  -2   7   4  387.66   14.90
   2   7  -4  399.86   14.70
   2   7   4  320.07   35.80
  -2  -7   4  375.46   25.60
   2   7   4  375.96   15.50
  -2   7  -4  365.76   16.40
   3   7  -4  111.89    7.10
  -3   7   4  117.79    7.50
   3   7   4  126.59    8.10
  -3  -7   4  105.29   17.90
   3   7   4   87.59   18.40
  -3   7  -4  101.89    8.40
   4  -7   4   79.09    5.70
   4  -7   4   87.39    6.30
   4  -7   4   81.89    4.80
   4   7  -4   83.09    6.60
   4  -7   4   70.89    6.50
  -4   7   4   90.49    7.00
   4   7   4   87.69    7.60
   4  -7  -4   77.59    4.30
   4  -7  -4   76.69    5.10
   4   7   4   72.89   22.10
  -5   7   4  466.85   20.70
   5  -7   4  470.25   20.10
   5  -7   4  480.25   16.50
   5  -7   4  477.05   19.50
   5   7  -4  462.75   20.00
   5  -7   4  447.96   18.10
   5  -7   4  470.35   18.50
   5  -7   4  461.15   17.90
   5  -7  -4  416.66   16.90
  -5   7  -4  465.45   23.90
   5   7   4  414.66   50.09
   5  -7  -4  443.76   15.70
   5  -7  -4  442.16   15.30
   5  -7  -4  467.95   17.30
   5   7   4  465.05   21.80
   5   7   4  453.95   20.70
   6   7  -4  319.07   19.00
   6  -7   4  336.47   15.20
  -6   7   4  338.57   17.90
   6  -7   4  346.27   13.20
   6  -7   4  330.57   14.60
   6  -7   4  336.87   16.40
   6  -7  -4  340.67   12.60
   6  -7  -4  331.57   12.10
   6  -7  -4  320.37   14.00
   6   7   4  351.26   19.20
   6  -7  -4  350.36   14.00
   6   7   4  331.07   17.00
  -6   7  -4  353.06   21.40
  -6  -7   4  332.97   13.60
   7   7  -4  226.98   14.50
   7  -7   4  231.68   12.70
   7  -7   4  249.68   12.30
   7  -7   4  217.78   11.40
  -7   7   4  224.98   14.70
   7  -7   4  231.88   10.20
   7  -7  -4  230.98    9.20
   7   7   4  236.38   13.70
   7  -7  -4  217.78   10.90
   7  -7  -4  233.68    9.50
   7  -7  -4  231.78   10.60
   7   7   4  210.68   16.00
  -7   7  -4  226.08   17.90
  -8   7   4  186.38   13.90
   8  -7   4  199.98   10.90
   8   7  -4  172.18   14.60
   8   7  -4  183.68   10.50
   8  -7   4  204.28    9.30
   8  -7   4  195.78   10.60
   8  -7  -4  189.28    8.30
   8  -7  -4  197.68    8.20
  -8   7  -4  212.88   18.00
   8   7   4  205.78   12.30
   8  -7  -4  213.68    9.60
   8   7   4  203.08   16.10
   8  -7  -4  194.28   10.00
   9  -7   4  377.76   16.00
   9  -7   4  395.06   14.80
   9   7  -4  401.86   16.00
   9  -7   4  390.46   16.20
   9  -7  -4  373.56   15.30
   9  -7  -4  406.66   14.50
   9  -7  -4  378.56   13.60
   9  -7  -4  379.76   13.40
   9   7   4  403.86   18.10
  10   7  -4   48.00    3.80
  10  -7   4   43.10    3.40
  10  -7   4   40.50    3.80
  10  -7   4   44.90    4.00
  10  -7  -4   43.30    2.60
 -10  -7   4   44.70    3.70
  10   7   4   47.40    4.70
  10  -7  -4   41.90    2.80
  11   7  -4   32.10    2.50
  11  -7   4   26.60    2.20
  11  -7   4   24.40    2.50
  11  -7   4   24.10    2.60
  11  -7  -4   25.00    2.10
  11   7   4   24.50    2.70
 -11  -7   4   27.50    2.60
  11   7   4   24.20    3.50
   0   8   4  285.67   12.30
   0   8  -4  290.67   11.60
   0   8   4  284.67   11.50
  -1   8   4  245.88   10.40
  -1   8   4  227.18   10.70
   1   8  -4  250.87   10.70
   1   8   4  240.28   10.80
   1   8   4  238.58   11.30
  -1   8  -4  231.68   10.50
  -1   8  -4  250.57   10.20
   2   8  -4  586.44   20.90
  -2   8   4  568.94   20.50
  -2  -8   4  554.94   31.60
   2   8   4  564.04   21.80
  -2   8  -4  557.64   22.20
   3  -8   4  689.03   22.80
  -3   8   4  718.93   25.70
   3  -8   4  690.63   24.10
   3  -8   4  809.62   32.90
   3  -8   4  693.23   24.70
   3   8  -4  747.23   26.20
   3  -8   4  693.73   25.30
   3  -8   4  684.93   26.70
  -3  -8   4  702.73   24.50
   3  -8  -4  663.43   22.00
   3  -8  -4  673.03   22.50
   3   8   4  726.33   27.30
  -3   8  -4  727.83   28.50
   3  -8  -4  686.93   23.60
  -3  -8   4  695.63   23.70
   4  -8   4  163.08    7.60
   4  -8   4  158.58    8.60
  -4   8   4  157.38    9.90
   4  -8   4  173.08   12.40
   4  -8   4  161.88   10.30
   4  -8   4  153.38    9.00
   4  -8   4  148.89    8.90
   4   8  -4  160.78   10.00
   4  -8  -4  155.78    6.70
   4  -8  -4  148.69    7.90
  -4  -8   4  156.38    8.20
   4   8   4  168.68   11.40
   4  -8  -4  147.49    7.00
  -4   8  -4  163.18   12.00
  -4  -8   4  159.88    8.50
   5  -8   4  114.69    7.60
  -5  -8  -4  104.59    8.60
   5   8  -4  115.49    9.30
   5  -8   4  122.89    6.50
   5  -8   4  137.89    9.00
  -5   8   4  120.89    9.30
   5  -8   4  125.09    9.20
   5  -8   4  115.39    7.70
   5  -8   4  122.49    7.50
  -5   8  -4  135.69   13.60
   5  -8  -4  119.09    6.90
   5  -8  -4  118.59    7.10
   5  -8  -4  121.79    6.10
   5   8   4  130.79   10.90
   5  -8  -4  123.49    5.70
  -5  -8   4  117.69    7.00
   5   8   4  103.39    9.30
   6  -8   4  435.06   17.60
   6  -8   4  365.26   20.80
   6  -8   4  435.16   18.00
   6  -8   4  443.96   19.70
   6  -8   4  463.65   16.10
   6   8  -4  409.96   20.60
  -6   8   4  415.46   20.70
  -6   8  -4  442.86   24.60
   6   8   4  433.96   20.20
   6   8   4  427.06   22.90
   6  -8  -4  415.06   16.60
   6  -8  -4  427.06   16.90
   6  -8  -4  432.96   14.80
  -6  -8   4  427.36   16.40
   7   8  -4  350.06   19.60
  -7   8   4  320.17   18.40
   7  -8   4  352.76   16.70
   7  -8   4  346.37   13.50
   7  -8   4  342.37   15.10
  -7  -8  -4  336.37   14.50
   7  -8   4  355.86   15.70
   7   8   4  331.57   20.60
   7  -8  -4  346.17   12.30
  -7  -8   4  327.77   13.30
   7   8   4  347.17   17.40
   7  -8  -4  339.77   14.20
  -7   8  -4  324.07   22.10
   7  -8  -4  341.87   14.00
   7  -8  -4  348.97   12.90
   8  -8   4  377.36   17.10
   8  -8   4  341.17   13.90
   8  -8   4  353.26   16.10
   8  -8  -4  375.76   15.60
   8  -8  -4  371.86   16.70
   8  -8  -4  379.26   15.80
   8   8   4  370.86   21.90
   9  -8   4   66.19    4.40
   9  -8   4   60.29    5.10
   9  -8   4   57.89    4.90
   9   8  -4   46.60    7.50
   9  -8  -4   63.99    4.20
   9   8   4   68.29    6.30
   9  -8  -4   65.39    3.90
   9  -8  -4   56.59    4.40
  -9  -8   4   66.19    4.90
   9  -8  -4   61.19    3.40
  10  -8   4    1.70    1.20
  10   8  -4    5.70    1.90
  10  -8   4    3.10    1.20
  10  -8   4    1.60    0.90
  10  -8  -4    2.80    0.60
  10  -8  -4    4.10    0.90
 -10  -8   4    1.40    1.30
  10  -8  -4    3.50    1.10
  10   8   4    4.70    1.80
  11  -8   4  118.89    5.10
  11  -8   4  122.39    5.80
  11  -8   4  124.99    5.10
 -11  -8   4  125.39    5.40
  11   8   4  117.49    5.50
  11   8   4  121.79    6.00
   0  -9   4   11.70    2.70
   0   9  -4    6.20    1.80
   0  -9   4    8.30    2.30
   0  -9  -4    8.70    2.10
   0   9   4    9.10    2.30
   0  -9   4   12.70    3.20
   0   9   4    9.20    2.10
   0  -9   4    6.00    2.00
   0  -9  -4   10.70    1.90
   0  -9  -4    9.80    1.80
   1  -9   4  143.19    8.10
  -1   9   4  164.48    8.10
   1  -9   4  147.89    8.90
  -1  -9  -4  152.48    8.30
   1  -9   4  149.49    7.10
   1  -9   4  165.98    8.70
  -1   9   4  157.28    8.70
  -1  -9  -4  156.98    7.30
   1   9  -4  157.58    8.50
   1  -9   4  133.89    9.30
   1  -9   4  156.88    8.40
   1   9   4  161.18    9.20
  -1  -9   4  148.89    7.80
   1  -9  -4  138.39    7.10
   1   9   4  167.68    8.80
  -1  -9   4  145.79    8.70
  -1   9  -4  155.38    7.30
  -1  -9   4  156.78    9.20
   1  -9  -4  147.89    7.40
   1  -9  -4  150.68    7.00
  -1  -9   4  141.29    8.20
  -1   9  -4  170.08    8.20
   2   9  -4    7.50    2.40
   2  -9   4   14.50    4.80
   2  -9   4    9.60    1.90
  -2   9   4    7.00    1.80
   2  -9   4    5.20    2.00
   2  -9   4   14.50    2.50
  -2  -9  -4    6.80    1.50
   2  -9   4   14.20    2.70
  -2   9   4    8.20    2.10
  -2  -9   4    8.70    2.70
   2   9   4    8.70    2.70
   2  -9  -4   10.80    2.20
  -2  -9   4   10.10    4.70
  -2  -9   4    9.80    2.20
   2  -9  -4   11.60    3.50
  -2   9  -4    5.40    2.50
  -2   9  -4   13.60    2.40
   2  -9  -4   10.10    1.70
   2  -9  -4    8.70    2.00
  -2  -9   4   12.50    2.50
   3  -9   4   82.79    5.90
   3  -9   4   72.59    5.90
  -3   9   4   80.49    6.20
   3  -9   4   82.19    7.20
   3  -9   4   80.69    6.70
   3  -9   4   69.49    6.90
   3  -9   4   77.19    4.80
   3   9  -4   85.39    7.30
   3  -9   4   78.79    5.90
   3  -9  -4   76.99    4.40
  -3  -9   4   77.79    5.30
   3   9   4   69.99    7.20
   3  -9  -4   76.59    5.20
   3  -9  -4   79.49    7.50
   3  -9  -4   81.29    4.70
  -3  -9   4   72.99    5.60
   4  -9   4   10.90    2.50
   4  -9   4   14.60    3.20
  -4   9   4   10.20    4.20
   4  -9   4   10.80    1.90
   4  -9   4   10.50    2.40
   4  -9   4   11.30    3.00
   4   9  -4   14.20    3.80
   4  -9   4   10.60    2.40
   4   9   4   19.70    4.20
  -4  -9   4   10.30    2.80
   4  -9  -4   15.40    1.90
   4  -9  -4    8.80    1.60
  -4  -9   4   11.20    2.10
  -4   9  -4   13.60    4.30
   4  -9  -4   11.20    2.40
   4  -9  -4   12.40    2.50
   4  -9  -4   15.80    3.20
  -4  -9   4   12.20    2.40
   5  -9   4   12.30    2.90
   5  -9   4    8.30    2.40
   5   9  -4    9.30    3.70
   5  -9   4   12.30    3.70
   5  -9   4   14.90    3.10
  -5   9   4   10.40    4.00
   5  -9   4   18.70    5.50
  -5  -9  -4    6.80    3.20
   5  -9   4    8.60    3.10
   5  -9  -4   12.60    2.00
  -5  -9   4   15.00    2.90
   5  -9  -4    0.00    3.90
   5  -9  -4    9.10    1.70
   5   9   4   12.70    4.20
   5  -9  -4   13.20    2.50
  -5   9  -4    7.60    4.40
   5   9   4    3.30    3.50
  -5  -9   4    7.80    2.10
  -6   9   4  148.09   11.10
   6  -9   4  148.79    9.10
   6  -9   4  147.39    8.80
   6  -9   4  147.09    7.40
  -6  -9  -4  131.49    8.70
   6   9  -4  138.59   12.20
   6  -9   4  145.99   10.10
  -6  -9  -4  121.99    9.20
   6  -9   4  141.99    8.80
  -6  -9   4  152.28    8.40
   6  -9  -4  145.29    7.90
   6   9   4  138.49   13.10
   6   9   4  138.89   10.40
  -6   9  -4  148.49   14.00
   6  -9  -4  140.19    6.90
  -6  -9   4  151.78    8.10
   6  -9  -4  152.78    8.00
   6  -9  -4  139.69    6.40
  -7   9   4  904.41   35.00
   7   9  -4  844.92   35.60
   7  -9   4  878.41   28.40
  -7  -9  -4  852.51   29.50
   7  -9   4  881.41   30.30
   7  -9   4  912.61   30.90
   7  -9  -4  832.72   28.70
  -7  -9   4  853.21   28.20
   7  -9  -4  862.51   27.50
   7   9   4  828.42   37.60
  -7  -9   4  842.82   29.40
  -7   9  -4  866.31   39.00
   7  -9  -4  851.71   26.60
   7   9   4  891.71   33.10
   7  -9  -4  877.91   28.90
   8  -9   4  315.57   12.70
   8  -9   4  331.47   14.20
   8  -9   4  337.27   14.50
   8  -9  -4  323.87   12.90
  -8  -9   4  336.07   13.80
   8  -9  -4  304.57   11.10
   8  -9  -4  339.37   12.20
   8  -9  -4  306.07   12.90
   8   9   4  335.07   16.20
   9  -9   4  102.99    6.30
   9  -9   4   95.89    6.10
   9  -9   4   99.19    5.40
   9   9   4  109.49    7.50
   9  -9  -4   97.79    6.40
   9  -9  -4   89.39    6.40
  -9  -9   4   93.99    5.80
   9  -9  -4  116.69    7.30
  10  -9   4   34.00    3.00
  10  -9   4   33.40    3.10
  10  -9   4   32.20    2.60
 -10  -9   4   36.40    3.00
  10   9   4   37.00    3.90
  10  -9  -4   33.70    2.50
  10  -9  -4   37.70    2.30
   0  10  -4  980.00   32.30
   0 -10   4  974.10   32.20
   0 -10  -4  892.71   31.20
   0 -10   4  980.50   33.20
   0 -10  -4  948.11   30.20
   0  10   4 1006.70   32.60
   0 -10   4  961.50   32.00
   0 -10  -4  969.20   35.70
   0 -10   4  880.21   30.40
   0 -10   4  989.90   30.30
   0  10   4  987.20   33.80
   0 -10   4  970.60   33.30
  -1 -10  -4  684.63   23.20
  -1  10   4  749.03   25.00
   1 -10   4  714.23   24.50
   1 -10   4  696.83   25.90
   1  10  -4  715.93   25.70
   1 -10   4  659.03   26.20
   1 -10   4  704.73   25.30
   1 -10   4  687.33   24.20
   1 -10   4  683.03   22.90
   1 -10   4  730.43   25.50
  -1  10   4  733.13   26.20
   1  10   4  702.53   25.30
   1 -10  -4  696.53   27.80
  -1  10  -4  714.13   24.80
  -1 -10   4  715.63   24.50
   1 -10  -4  656.33   23.40
   1  10   4  682.13   26.50
   1 -10  -4  703.63   23.00
   1 -10  -4  711.63   23.60
  -1 -10   4  727.73   25.00
  -1 -10   4  712.73   26.60
  -1 -10   4  651.53   25.50
  -1 -10   4  685.23   25.70
  -1 -10   4  724.53   23.10
  -2  10   4  736.33   25.50
   2 -10   4  722.33   26.10
   2 -10   4  725.13   24.60
   2 -10   4  685.33   27.10
   2 -10   4  699.13   24.80
   2  10  -4  746.43   27.30
  -2 -10  -4  727.13   24.10
  -2 -10  -4  736.93   28.90
   2 -10   4  734.83   23.60
   2 -10   4  743.83   26.60
  -2  10   4  692.03   32.80
   2 -10   4  737.93   25.60
  -2 -10   4  715.73   26.20
   2 -10  -4  640.94   24.20
  -2 -10   4  726.23   24.70
  -2  10  -4  767.82   26.40
   2  10   4  643.94   33.80
   2 -10  -4  683.93   23.40
  -2 -10   4  769.02   23.90
   2 -10  -4  698.13   24.10
   2 -10  -4  720.23   23.40
  -2  10  -4  715.23   25.30
   2 -10  -4  696.13   27.70
  -2 -10   4  732.33   25.50
   3 -10   4   14.60    3.00
   3 -10   4   18.20    3.00
   3 -10   4   11.00    3.40
  -3 -10  -4   14.10    3.60
   3 -10   4   17.50    2.40
   3 -10   4   11.30    2.60
   3 -10   4   11.30    2.50
  -3 -10  -4   12.00    2.30
   3 -10   4    6.90    2.80
   3  10  -4   10.90    3.50
  -3  10   4    5.90    1.90
  -3  10   4   10.60    3.40
  -3 -10   4   10.50    2.00
   3 -10  -4    6.30    2.70
   3 -10  -4   17.50    3.00
   3 -10  -4   10.90    2.20
   3 -10  -4   13.30    2.00
  -3  10  -4   11.30    2.90
   3  10   4    8.20    3.30
  -3 -10   4    6.50    1.60
   3 -10  -4   12.00    2.00
  -3 -10   4    8.90    2.30
   4 -10   4   45.60    5.40
  -4  10   4   49.70    5.70
   4 -10   4   47.30    4.80
   4 -10   4   45.90    5.90
   4  10  -4   47.10    7.00
  -4 -10  -4   43.30    5.30
   4 -10   4   52.99    5.30
   4 -10   4   51.99    6.00
  -4 -10   4   47.60    4.50
   4 -10  -4   42.50    5.60
   4 -10  -4   42.40    4.30
   4  10   4   38.60    7.10
   4 -10  -4   39.90    3.30
  -4 -10   4   44.70    4.80
  -4  10  -4   47.90    8.20
   4 -10  -4   46.70    4.30
   5 -10   4  614.94   23.40
   5  10  -4  643.74   27.90
   5 -10   4  638.74   25.80
  -5 -10  -4  617.04   24.60
  -5  10   4  636.44   26.00
   5 -10   4  621.14   23.50
   5 -10   4  653.93   23.50
   5 -10   4  645.34   21.70
   5 -10  -4  622.54   22.20
   5 -10  -4  617.54   21.90
   5 -10  -4  613.44   20.30
   5  10   4  555.64   26.50
   5  10   4  634.74   29.60
  -5 -10   4  640.44   22.80
  -5 -10   4  596.64   22.50
  -5 -10   4  637.74   22.60
   5 -10  -4  644.54   21.10
   5 -10  -4  620.84   23.80
  -5  10  -4  636.24   29.60
  -6 -10  -4  285.57   14.20
   6 -10   4  312.77   13.90
   6 -10   4  329.97   16.10
   6 -10   4  337.17   14.80
   6 -10   4  328.27   14.20
   6 -10   4  323.77   12.70
   6  10  -4  309.37   23.40
  -6 -10  -4  319.97   14.60
  -6  10   4  293.77   19.40
   6 -10  -4  310.87   12.10
   6 -10  -4  312.77   12.90
   6 -10  -4  314.37   11.40
   6  10   4  308.87   16.30
  -6 -10   4  315.57   13.30
   6  10   4  278.47   21.50
  -6 -10   4  316.67   13.50
   6 -10  -4  322.57   13.30
  -6  10  -4  325.07   25.10
   7 -10   4  787.92   28.20
  -7 -10  -4  731.73   25.40
   7 -10   4  783.62   28.00
   7 -10   4  763.82   25.10
   7  10   4  727.33   28.40
   7 -10  -4  731.23   24.90
  -7 -10   4  706.73   26.30
  -7 -10   4  734.73   24.40
   7 -10  -4  688.53   24.40
   7 -10  -4  694.53   22.50
   7 -10  -4  706.93   23.60
   8 -10   4  232.08   11.20
   8 -10   4  230.88   11.10
   8 -10   4  248.58   10.20
   8  10   4  259.17   13.00
   8 -10  -4  255.27   10.40
  -8 -10   4  251.67   10.90
   8 -10  -4  239.68    9.40
   8 -10  -4  255.67   10.30
   8 -10  -4  236.08    8.30
   9 -10   4  100.39    6.00
   9 -10   4   97.59    5.90
   9 -10   4   94.79    5.00
  -9 -10  -4  106.69    5.90
   9 -10  -4   94.69    7.20
   9 -10  -4  103.29    4.90
  -9 -10   4  103.89    5.70
   9 -10  -4   98.99    4.60
   9  10   4   99.19    6.80
  10 -10   4   16.50    1.80
  10 -10   4   15.40    2.40
 -10 -10  -4   21.80    2.00
  10 -10   4   18.90    2.40
 -10 -10   4   19.20    2.60
  10  10   4   20.60    2.40
   0  11   4   64.89    9.80
   0 -11  -4   79.89    5.00
   0 -11   4   68.09    5.10
   0 -11   4   83.09    6.70
   0 -11  -4   95.39    8.00
   0 -11   4   82.99    5.10
   0  11   4   81.09    7.10
   0 -11   4   71.19    6.70
   0 -11   4   87.69    6.20
   0 -11   4   77.29    6.60
   0 -11   4   84.29    6.00
   0  11  -4   85.59    6.80
   1 -11   4  747.03   27.10
  -1  11   4  779.82   28.40
   1 -11   4  765.42   28.20
   1 -11   4  734.83   24.30
  -1 -11  -4  728.43   29.30
   1 -11   4  699.33   24.80
   1 -11   4  759.52   27.60
  -1  11   4  767.32   26.80
   1 -11   4  732.23   25.60
   1 -11   4  751.62   26.60
  -1 -11  -4  726.03   24.50
   1  11  -4  798.92   34.30
  -1 -11   4  734.93   27.30
   1  11   4  742.13   29.00
  -1 -11   4  758.42   24.40
  -1 -11   4  744.33   28.30
   1 -11  -4  749.13   29.30
  -1 -11   4  739.03   26.20
   1 -11  -4  737.23   24.30
  -1 -11   4  759.42   26.00
   1 -11  -4  738.53   24.80
   1 -11  -4  690.33   25.90
  -1  11  -4  632.54   32.60
   1 -11  -4  708.33   25.00
   2 -11   4  114.79    8.70
   2 -11   4  125.79    8.20
   2 -11   4  120.79    7.30
   2 -11   4  108.39    9.90
  -2  11   4  103.79   10.80
   2 -11   4  112.59    6.40
  -2 -11  -4  141.09   11.10
   2 -11   4  122.49    7.10
   2 -11   4  134.09   10.90
   2  11  -4  130.69    9.80
  -2  11   4  134.49    9.20
   2  11   4   96.69   11.40
  -2 -11   4  121.89    7.40
  -2  11  -4  120.19    8.10
   2 -11  -4  103.19    7.00
   2 -11  -4  122.79    6.50
  -2 -11   4  124.39    6.60
   2 -11  -4  112.69    7.60
  -2 -11   4  113.59    7.90
   2 -11  -4  108.29    8.80
   3 -11   4  149.39    8.60
  -3 -11  -4  140.59    9.60
  -3  11   4  126.89   12.20
  -3 -11  -4  147.39    7.40
   3  11  -4  119.69   11.30
   3 -11   4  122.09    7.30
   3 -11   4  132.79    8.60
  -3  11   4  131.29    9.30
   3 -11   4  128.89    9.50
   3 -11   4  142.39    7.10
   3 -11   4  137.89    8.00
   3 -11  -4  133.69    7.60
  -3 -11   4  127.19    7.50
   3  11   4  142.69   11.40
   3 -11  -4  133.69    6.80
  -3 -11   4  142.79    8.30
  -3 -11   4  132.09    8.50
   3 -11  -4  136.99    9.50
   3 -11  -4  132.29    8.50
   3 -11  -4  138.49    6.90
  -3  11  -4  117.49    9.80
   3 -11  -4  131.29    7.30
  -4 -11  -4   38.50    3.70
   4 -11   4   33.10    4.90
   4 -11   4   31.70    3.90
  -4  11   4   29.50    5.80
   4 -11   4   40.70    4.20
   4 -11   4   37.90    4.40
   4  11  -4   29.20    6.10
  -4 -11  -4   26.00    4.70
  -4  11   4   40.20    5.60
   4 -11   4   37.80    4.70
   4 -11   4   35.50    3.40
   4  11   4   48.10    8.40
  -4 -11   4   32.20    3.90
  -4  11  -4   43.70    5.60
   4 -11  -4   36.60    4.90
  -4 -11   4   27.70    4.00
   4 -11  -4   33.00    2.90
   4 -11  -4   33.60    3.70
   4 -11  -4   37.20    3.20
   4 -11  -4   33.70    3.70
  -4 -11   4   36.80    3.90
  -5 -11  -4  186.18    9.10
   5 -11   4  174.38    9.90
   5 -11   4  189.88    8.80
  -5 -11  -4  179.28   10.70
   5 -11   4  192.68   10.10
  -5 -11  -4  187.48   10.90
   5 -11   4  191.58   10.10
   5  11  -4  169.08   15.50
   5 -11   4  185.78   11.50
  -5  11   4  172.18   11.90
   5 -11  -4  181.48    8.80
   5 -11  -4  192.38    9.40
  -5 -11   4  180.28    9.50
  -5 -11   4  179.28    9.50
   5 -11  -4  179.58    8.20
  -5  11  -4  153.88   15.90
   5 -11  -4  177.08    7.60
   5  11   4  159.48   15.00
  -5 -11   4  199.88    9.70
   5 -11  -4  195.78   10.50
   6 -11   4   47.80    5.20
  -6 -11  -4   40.20    4.40
  -6 -11  -4   37.20    6.60
  -6 -11  -4   46.50    5.40
   6 -11   4   39.80    4.90
   6 -11   4   39.80    4.70
   6 -11   4   47.40    3.90
   6 -11  -4   40.70    2.90
   6  11   4   40.10    7.90
  -6 -11   4   48.30    5.30
   6 -11  -4   46.10    4.10
   6 -11  -4   44.40    4.90
  -6 -11   4   40.80    4.40
   7 -11   4   98.39    6.70
   7 -11   4  106.99    5.90
  -7 -11  -4  111.59    6.40
   7 -11   4   99.29    6.70
  -7 -11  -4  110.29    6.80
  -7 -11   4  107.79    6.00
   7 -11  -4  104.49    6.00
   7  11   4   95.89    8.30
   7 -11  -4   92.79    4.10
  -7 -11   4  110.09    6.50
   7 -11  -4  104.89    5.50
   7 -11  -4  114.49    6.20
  -8 -11  -4   47.10    3.60
   8 -11   4   40.80    3.90
   8 -11   4   45.50    3.40
   8 -11   4   40.90    3.80
   8 -11  -4   42.90    3.40
   8 -11  -4   46.70    3.40
  -8 -11   4   41.80    3.60
   8  11   4   36.50    5.20
   8 -11  -4   42.70    3.70
   9 -11   4  139.09    6.10
   9 -11   4  147.09    6.90
   9 -11   4  138.09    6.90
  -9 -11  -4  148.59    7.40
  -9 -11   4  137.49    6.60
   9  11   4  141.59    7.30
   9 -11  -4  154.58    6.90
  10 -11   4  285.87    9.40
  10 -11   4  276.67   10.10
 -10 -11  -4  294.27   10.50
  10 -11   4  287.47    9.80
 -10 -11   4  278.87    9.90
   0 -12  -4   26.50    3.00
   0 -12   4   25.90    4.40
   0 -12   4   19.90    4.10
   0 -12   4   16.40    3.50
   0  12   4   14.70    3.90
   0  12  -4   20.70    4.30
   0 -12  -4   16.40    4.10
   0 -12   4   17.80    2.50
   0 -12   4   22.40    3.20
   0 -12   4   20.10    3.30
   1  12  -4   82.89    8.70
  -1 -12  -4   81.09    5.30
   1 -12   4   81.69    6.30
   1 -12   4   65.49    5.10
  -1  12   4   69.09    7.30
  -1 -12  -4   77.39    7.40
   1 -12   4   84.59    6.00
   1 -12   4   79.59    5.00
   1 -12   4   76.39    6.70
   1 -12   4   76.89    6.50
   1 -12  -4   77.29    5.00
  -1 -12   4   68.39    6.20
   1 -12  -4   74.19    7.50
  -1  12  -4   73.29    7.30
  -1 -12   4   78.69    6.00
   1  12   4   62.59    7.50
  -1 -12   4   73.79    6.00
  -1 -12   4   80.09    5.10
   2 -12   4  167.48    9.00
   2 -12   4  178.68   10.20
   2 -12   4  173.58    8.30
  -2  12   4  173.98   11.30
   2  12  -4  158.98   12.40
   2 -12   4  168.08   10.60
  -2 -12  -4  177.88   11.60
   2 -12   4  176.78   10.20
   2 -12   4  179.68    9.00
   2 -12   4  187.88   10.60
   2 -12  -4  181.98    8.40
   2 -12  -4  176.88   11.40
  -2 -12   4  174.68    9.70
  -2  12  -4  174.98   11.00
   2 -12  -4  168.78    9.40
   2 -12  -4  193.48   10.70
   2 -12  -4  175.98    8.70
  -2 -12   4  185.58    9.50
   2 -12  -4  181.28    8.60
  -2 -12   4  185.68    8.70
  -2 -12   4  183.28   10.40
   2  12   4  166.28   12.90
   3 -12   4  776.52   27.80
   3 -12   4  787.22   25.50
  -3  12   4  762.22   28.80
   3 -12   4  773.42   25.80
   3  12  -4  747.03   31.90
  -3 -12  -4  769.22   30.00
   3 -12   4  793.02   28.60
   3 -12   4  752.92   29.30
  -3  12   4  810.12   30.20
   3 -12   4  783.72   26.80
   3 -12   4  794.82   28.30
   3 -12  -4  696.33   26.10
   3 -12  -4  779.42   25.30
  -3 -12   4  795.82   27.00
   3 -12  -4  768.02   26.10
  -3 -12   4  779.92   27.30
  -3 -12   4  754.22   27.80
   3 -12  -4  741.83   24.90
   3  12   4  734.93   32.60
  -3  12  -4  776.02   28.90
   3 -12  -4  761.92   29.40
   3 -12  -4  757.82   27.20
  -4  12   4  403.46   19.10
   4  12  -4  383.76   22.60
  -4 -12  -4  421.76   15.10
   4 -12   4  412.26   17.40
   4 -12   4  410.96   17.10
  -4 -12  -4  419.36   18.80
  -4 -12  -4  394.36   18.10
  -4  12   4  386.76   19.20
   4 -12   4  404.56   15.10
   4 -12   4  440.66   17.00
   4 -12   4  427.56   17.70
  -4 -12   4  393.36   16.10
  -4  12  -4  404.66   19.20
   4 -12  -4  406.46   15.80
   4 -12  -4  407.26   14.90
   4 -12  -4  386.96   14.00
  -4 -12   4  388.76   16.70
   4 -12  -4  420.56   18.00
  -4 -12   4  406.06   16.50
   4 -12  -4  367.86   15.50
   4  12   4  376.96   22.70
   5 -12   4  179.08   12.40
   5 -12   4  192.68   11.80
  -5 -12  -4  186.98    8.60
  -5 -12  -4  180.28   10.40
   5 -12   4  206.48   10.50
  -5 -12   4  177.98    9.20
   5 -12  -4  181.48    7.10
   5 -12  -4  194.28   10.10
   5 -12  -4  198.98   10.70
   5 -12  -4  168.58    8.50
  -5 -12   4  140.89   11.00
  -6 -12  -4   83.39    6.10
   6 -12   4   91.69    6.10
   6 -12   4   82.79    6.00
  -6 -12  -4   84.19    6.20
  -6 -12  -4   93.69    5.40
   6 -12   4   93.19    6.20
   6 -12   4   90.49    5.30
   6 -12  -4   89.19    5.60
  -6 -12   4   82.19    5.70
   6 -12  -4   85.49    5.50
   6 -12  -4   86.49    5.00
  -6 -12   4   85.99    5.60
   7 -12   4  180.18    7.90
  -7 -12  -4  183.68    8.10
   7 -12   4  179.18    8.90
   7 -12   4  173.38    8.90
  -7 -12   4  175.58    8.50
   7 -12  -4  171.48    7.40
  -7 -12   4  190.38   10.80
   7 -12  -4  182.98    7.90
   7 -12  -4  171.48    7.90
  -8 -12  -4   88.79    4.60
   8 -12   4   80.09    5.20
   8 -12   4   82.09    5.00
   8 -12   4   80.79    4.40
  -8 -12   4   83.59    5.00
   8 -12  -4   85.59    4.50
   8 -12  -4   82.09    4.00
   9 -12   4   14.00    1.60
  -9 -12  -4   15.70    1.60
   9 -12   4   16.30    1.80
   9 -12   4   15.40    1.90
  -9 -12   4   14.50    1.70
   0 -13   4  582.24   23.00
   0 -13   4  597.04   22.10
   0 -13   4  580.64   21.50
   0  13   4  559.94   25.30
   0 -13   4  562.14   19.50
   0 -13  -4  584.04   24.70
   0 -13  -4  569.04   20.10
   0 -13  -4  572.64   23.30
   0  13  -4  538.25   24.80
   0 -13   4  591.34   20.10
   1 -13   4  309.97   12.80
  -1 -13  -4  317.27   16.60
  -1  13   4  312.97   17.10
   1 -13   4  326.37   15.90
   1 -13   4  315.27   14.40
   1 -13   4  332.07   15.50
   1 -13   4  324.97   13.80
   1 -13   4  326.57   12.90
  -1 -13  -4  340.17   16.20
   1  13  -4  298.47   18.60
   1  13   4  328.37   19.00
   1 -13  -4  335.27   13.10
  -1 -13   4  332.77   14.50
  -1 -13   4  331.87   13.00
   1 -13  -4  342.37   17.00
  -1  13  -4  333.77   17.40
   1 -13  -4  323.07   15.30
  -1 -13   4  328.57   15.40
  -1 -13   4  332.47   14.40
   2 -13   4   66.49    6.10
   2 -13   4   61.29    4.80
  -2 -13  -4   58.69    6.40
  -2  13   4   60.29    8.00
  -2 -13  -4   61.29    6.10
   2 -13   4   56.99    5.00
   2 -13   4   60.39    5.70
   2 -13   4   59.09    5.90
   2  13  -4   47.90    9.30
   2 -13   4   60.09    4.40
   2 -13  -4   59.89    5.60
  -2 -13   4   64.39    5.40
  -2  13  -4   67.09    9.00
   2 -13  -4   62.09    6.50
  -2 -13   4   61.39    5.70
   2 -13  -4   57.39    4.40
   2  13   4   51.79    9.10
  -2 -13   4   69.39    5.50
   3 -13   4 1365.26   43.70
  -3 -13  -4 1359.26   47.40
   3 -13   4 1348.86   45.70
   3 -13   4 1537.95   48.90
   3 -13   4 1403.26   46.10
   3 -13   4 1391.76   42.90
  -3  13   4 1484.55   57.79
   3  13   4 1474.95   62.39
  -3 -13   4 1360.76   44.30
  -3 -13   4 1382.56   45.50
  -3 -13   4 1363.26   44.60
   3 -13  -4 1417.46   47.10
   3 -13  -4 1363.36   43.30
   3 -13  -4 1398.06   42.90
  -4 -13  -4  110.79    8.10
   4 -13   4  113.39    6.80
   4 -13   4  106.09    7.40
  -4 -13  -4  116.89    8.10
   4 -13   4  121.59    6.40
   4 -13   4  113.39    7.70
   4 -13  -4  101.99    6.50
   4 -13  -4  111.89    6.50
  -4 -13   4  115.99    7.10
  -4 -13   4  101.99    7.10
   4 -13  -4  118.29    6.20
   4 -13  -4  123.09    8.10
  -4 -13   4  108.09    6.90
   5 -13   4   82.39    5.00
   5 -13   4   76.79    5.50
  -5 -13  -4   71.09    5.80
   5 -13   4   74.29    5.70
  -5 -13  -4   69.49    5.80
   5 -13   4   75.49    5.80
  -5 -13  -4   80.19    4.90
   5 -13  -4   73.29    5.10
  -5 -13   4   87.09    5.60
  -5 -13   4   77.59    5.50
   5 -13  -4   77.29    4.70
  -5 -13   4   80.19    5.50
   5 -13  -4   79.59    5.10
   5 -13  -4   78.69    5.90
   6 -13   4    5.00    2.20
   6 -13   4    0.60    1.00
   6 -13   4   -0.10    0.80
   6 -13   4    0.60    0.70
  -6 -13  -4    1.60    1.20
  -6 -13  -4    1.30    1.30
  -6 -13  -4    6.60    2.30
   6 -13  -4    1.00    0.80
  -6 -13   4   -0.50    0.70
  -6 -13   4   -1.60    0.80
   6 -13  -4    1.10    0.90
  -7 -13  -4   59.99    5.00
   7 -13   4   55.49    4.40
  -7 -13  -4   64.59    4.00
   7 -13   4   60.79    5.30
   7 -13  -4   59.49    3.80
   7 -13  -4   62.59    3.50
  -7 -13   4   57.19    5.10
   8 -13   4   68.29    3.90
  -8 -13  -4   61.89    3.70
   8 -13   4   65.69    3.50
   8 -13   4   61.29    4.90
  -8 -13   4   65.19    4.10
   8 -13  -4   60.19    3.00
   0 -14   4   16.40    2.60
   0 -14   4   17.70    3.70
   0 -14   4   14.50    2.90
   0 -14  -4   10.50    3.10
  -1 -14  -4   94.99    8.20
   1 -14   4   83.19    5.10
  -1 -14  -4   81.69    8.20
   1 -14   4   80.09    5.80
   1 -14   4   77.99    7.70
   1 -14   4   80.09    5.10
   1 -14   4   78.49    7.60
   1 -14   4   75.39    6.10
   1 -14  -4   81.19    6.60
   1 -14  -4   83.89    8.40
  -1 -14   4   91.79    7.60
  -1 -14   4   83.19    6.40
   1 -14  -4   84.79    5.60
  -1 -14   4   76.59    6.00
  -1 -14   4   80.49    5.30
   2 -14   4   25.90    2.90
   2 -14   4   23.60    3.10
   2 -14   4   17.50    3.20
  -2 -14  -4   25.60    4.20
   2 -14   4   27.40    4.10
   2 -14   4   27.20    3.90
   2 -14   4   23.40    2.80
   2 -14  -4   28.60    2.90
  -2 -14   4   28.10    3.50
   2 -14  -4   17.40    3.50
  -2 -14   4   20.70    3.40
  -2 -14   4   23.60    3.40
   2 -14  -4   29.70    3.70
   3 -14   4  131.89    8.70
   3 -14   4  142.19    8.70
   3 -14   4  140.19    7.00
   3 -14   4  129.39    8.00
   3 -14   4  149.49    7.20
  -3 -14  -4  144.39    9.00
   3 -14   4  135.49    7.20
  -3 -14  -4  149.79    9.60
   3 -14  -4  141.29    7.00
   3 -14  -4  146.29    9.20
  -3 -14   4  148.19    8.10
  -3 -14   4  135.89    8.30
  -3 -14   4  138.59    7.90
   3 -14  -4  133.39    7.40
   4 -14   4   27.70    2.80
   4 -14   4   22.70    3.40
  -4 -14  -4   32.70    3.90
  -4 -14  -4   32.00    4.10
   4 -14   4   24.80    3.60
   4 -14   4   24.50    3.00
  -4 -14   4   30.70    3.30
   4 -14  -4   29.90    3.80
  -4 -14   4   26.00    3.50
   4 -14  -4   26.00    2.70
  -4 -14   4   27.50    3.30
  -5 -14  -4   22.20    3.20
   5 -14   4   21.10    3.00
  -5 -14  -4   22.00    3.90
   5 -14   4   16.00    3.90
   5 -14   4   18.20    2.50
   5 -14   4   18.60    2.20
   5 -14  -4   21.50    2.20
  -5 -14   4   25.10    3.40
  -5 -14   4   24.10    2.70
  -5 -14   4   21.80    2.90
   5 -14  -4   22.50    3.30
   6 -14   4    9.80    2.10
   6 -14   4   17.10    2.60
  -6 -14  -4   15.80    2.30
   6 -14   4   16.10    2.30
  -6 -14   4   16.10    2.10
  -6 -14   4   15.10    2.20
   6 -14  -4   11.10    1.50
   7 -14   4    7.00    1.20
  -7 -14  -4    7.60    1.50
   7 -14   4    6.30    1.30
   7 -14   4    9.10    1.90
   7 -14  -4    6.70    1.10
  -7 -14   4    7.70    1.60
  -7 -14   4    9.00    1.40
   0 -15  -4  184.78   11.00
   0 -15   4  172.48   10.00
   0 -15   4  185.98    9.20
   0 -15   4  186.48    8.40
   0 -15   4  179.78    9.00
   0 -15  -4  198.28   10.20
   1 -15   4    4.30    1.20
   1 -15   4    4.60    2.00
  -1 -15  -4    4.40    1.90
   1 -15   4    2.00    1.40
   1 -15   4    3.60    1.70
  -1 -15  -4   11.90    2.90
   1 -15  -4    2.80    2.00
  -1 -15   4    3.80    1.50
   1 -15  -4    0.50    1.10
  -1 -15   4    4.10    1.40
  -1 -15   4    5.80    2.10
   1 -15  -4    2.50    1.50
  -2 -15  -4  277.27   13.00
   2 -15   4  290.17   11.20
  -2 -15  -4  276.57   13.70
   2 -15   4  280.97   11.00
   2 -15   4  279.87   13.10
  -2 -15   4  282.87   12.10
  -2 -15   4  277.07   12.00
   2 -15  -4  276.17   13.40
   2 -15  -4  273.37   11.10
   2 -15  -4  282.07   11.70
  -2 -15   4  272.97   12.70
   3 -15   4  423.86   17.10
   3 -15   4  424.66   15.10
   3 -15   4  412.06   17.60
  -3 -15  -4  408.06   16.90
   3 -15   4  420.16   15.00
  -3 -15  -4  421.76   17.60
   3 -15  -4  441.16   17.50
  -3 -15   4  443.96   16.40
  -3 -15   4  440.96   16.30
   3 -15  -4  428.66   15.20
  -3 -15   4  430.06   16.70
  -4 -15  -4  102.19    7.20
   4 -15   4   96.89    5.10
  -4 -15  -4   95.29    6.20
   4 -15   4   95.29    6.50
   4 -15   4   80.29    5.60
   4 -15   4   89.99    7.70
  -4 -15   4   94.49    7.30
   4 -15  -4  102.29    6.20
   4 -15  -4  100.79    5.10
  -4 -15   4  102.89    5.80
  -4 -15   4  105.59    5.90
  -5 -15  -4    6.90    1.50
   5 -15   4    7.30    2.00
   5 -15   4    7.40    1.90
   5 -15   4    7.60    1.50
  -5 -15  -4    9.20    2.10
   5 -15   4    6.40    1.20
  -5 -15   4    6.40    1.50
  -5 -15   4    5.90    1.40
   5 -15  -4    5.90    1.20
   6 -15   4   81.99    5.10
   6 -15   4   92.49    6.40
   6 -15   4   97.79    4.60
  -6 -15  -4  102.39    5.20
  -6 -15   4  104.09    5.20
  -6 -15   4   96.19    5.00
   6 -15  -4  100.99    4.40
   0 -16  -4    5.00    2.30
   0 -16   4    5.10    1.80
   0 -16   4    9.20    2.20
   0 -16   4    7.50    1.70
   0 -16  -4    5.90    1.70
   1 -16   4    1.80    1.30
   1 -16   4    1.30    0.90
   1 -16   4    1.60    1.00
  -1 -16  -4    0.80    1.10
  -1 -16  -4    0.80    1.40
   1 -16  -4   -0.30    1.10
   1 -16  -4   -0.50    1.00
  -1 -16   4    1.60    1.20
  -1 -16   4   -0.30    0.90
  -1 -16   4    0.00    0.90
   2 -16   4   11.10    2.50
  -2 -16  -4    9.20    2.20
   2 -16   4    9.80    1.70
   2 -16   4    9.90    2.40
  -2 -16  -4    8.20    2.40
   2 -16  -4    7.20    1.50
  -2 -16   4    5.60    2.00
  -2 -16   4    7.70    1.70
   2 -16  -4   10.30    2.30
  -2 -16   4   10.50    2.00
   2 -16  -4    9.80    3.00
   3 -16   4   29.50    2.50
  -3 -16  -4   31.30    3.30
   3 -16   4   29.10    3.30
  -3 -16  -4   37.70    3.70
  -3 -16   4   36.60    3.40
   3 -16  -4   28.30    2.60
  -3 -16   4   29.30    3.00
   3 -16  -4   25.20    3.00
  -3 -16   4   28.20    3.20
  -4 -16  -4   18.60    2.30
  -4 -16  -4   16.30    2.20
   4 -16   4   16.10    2.30
   4 -16   4   15.00    1.70
   4 -16  -4   16.90    1.80
  -4 -16   4   14.80    2.00
   4 -16  -4   13.90    2.20
  -4 -16   4   16.00    2.00
  -4 -16   4   14.20    2.20
  -5 -16  -4  109.79    5.30
   5 -16   4  102.99    4.60
  -5 -16   4  111.69    5.00
   5 -16  -4  105.09    4.90
  -5 -16   4  109.29    5.10
   0 -17  -4   51.89    5.10
   0 -17   4   45.60    4.30
   0 -17   4   42.70    3.80
   0 -17  -4   44.70    3.90
   1 -17   4   26.20    2.70
  -1 -17  -4   28.50    3.10
   1 -17   4   31.30    3.20
  -1 -17  -4   29.60    2.60
  -1 -17   4   29.70    3.00
   1 -17  -4   25.90    3.00
  -1 -17   4   25.50    2.40
   1 -17  -4   34.60    3.40
  -2 -17  -4   41.40    4.30
  -2 -17  -4   41.10    3.20
   2 -17   4   46.50    3.80
   2 -17  -4   47.70    4.10
  -2 -17   4   42.70    3.10
  -2 -17   4   38.90    3.20
   3 -17   4   19.80    2.40
  -3 -17  -4   22.80    2.80
  -3 -17  -4   22.70    2.30
   3 -17   4   24.50    3.30
  -3 -17   4   19.70    2.20
  -3 -17   4   18.40    2.00
   3 -17  -4   22.50    2.30
   4 -17   4    0.90    0.70
  -4 -17  -4    1.10    0.60
  -4 -17   4    2.50    0.80
   0   0   5    1.70    0.70
   0   0   5    0.30    1.40
  -1   0   5 9559.04  270.47
   1   0   5 9999.00  270.67
   2   0   5   22.30    5.70
   2   0  -5   27.80    6.00
  -2   0   5   27.60    2.10
   2   0   5   24.90    2.10
   3   0   5 1466.05   43.00
  -3   0   5 1434.46   42.60
   3   0   5 1377.36   60.49
   4   0  -5   13.50    6.20
  -4   0   5   11.30    2.00
   4   0   5   10.10    5.60
   4   0   5   11.20    2.30
   5   0  -5  146.49   19.00
   5   0   5  133.89    8.00
   5   0   5  124.99   18.20
  -5   0   5  125.49    7.50
   6   0   5  262.37   29.80
  -6   0   5  304.87   13.90
   6   0  -5  305.77   31.30
   6   0   5  302.27   14.50
   6   0   5  299.77   13.60
   7   0   5    3.90    6.80
   7   0  -5   15.60    9.10
   7   0  -5    8.40    2.00
   7   0   5    5.10    2.10
  -7   0   5    3.70    2.20
   7   0   5    4.90    1.80
   8   0  -5   29.00    3.40
   8   0   5   35.70    6.90
   8   0   5   30.30    4.00
   8   0  -5   29.20   15.20
   8   0   5   33.70   15.90
  -8   0   5   20.80    4.20
   9   0  -5   95.59    6.20
   9   0   5  109.19    8.10
  -9   0  -5   87.79   12.40
   9   0  -5  111.39   26.40
   9   0   5  100.19    7.20
   9   0   5  103.09    7.50
   9   0   5   87.59   20.10
  -9   0   5  104.79   10.10
  10   0   5   16.60   15.80
  10   0  -5    1.90    1.10
  10   0   5    2.10    1.50
  10   0   5    4.40    1.60
  10   0   5    4.90    2.10
  11   0  -5    0.40    1.10
  11   0   5    2.00    1.90
  11   0   5    0.70    1.30
  11   0   5    1.20    0.80
  11   0   5    2.80    1.20
  11   0  -5    1.30    0.90
  12   0   5  230.88    8.80
  12   0   5  237.88    8.30
  12   0  -5  220.78    8.30
  12   0  -5  219.08    9.40
   1   1  -5  407.96   21.70
  -1   1   5  427.56   13.50
   1  -1   5  395.26   20.70
   1  -1   5  467.95   20.40
   1   1   5  392.36   24.00
  -1  -1   5  422.96   13.20
   1   1   5  406.56   14.50
   1  -1  -5  423.26   22.80
   1   1   5  397.76   13.10
  -2   1   5   98.19    4.80
   2  -1   5   89.49    9.80
   2   1  -5   95.79   10.90
   2  -1   5   98.99    4.50
   2  -1  -5  106.29   11.20
   2   1   5   98.19    4.90
   2   1   5   91.49   11.80
  -2  -1   5  103.39    4.30
   3  -1   5  636.84   34.60
  -3   1   5  702.23   22.80
   3  -1   5  693.83   22.40
   3   1  -5  748.43   38.90
  -3  -1   5  744.73   21.90
   3  -1  -5  775.42   38.10
   3   1   5  635.64   22.90
   3   1   5  625.44   38.60
   4   1  -5  282.07   24.80
   4  -1   5  261.47   11.20
   4  -1   5  231.18   21.30
  -4   1   5  278.37   11.70
   4   1   5  233.08   28.30
   4  -1  -5  282.17   23.50
   4   1   5  265.97   11.60
  -4  -1   5  281.87   10.80
   5  -1   5  315.37   27.90
   5   1  -5  397.16   33.10
  -5   1   5  353.66   15.00
   5  -1   5  364.36   14.90
   5   1   5  323.47   31.40
   5   1   5  353.66   15.30
  -5  -1   5  372.26   14.30
  -6   1   5  887.71   31.50
   6  -1   5  832.12   28.50
   6  -1   5  827.02   29.10
   6   1  -5  852.11   56.19
   6  -1   5  781.32   51.29
   6   1   5  865.11   30.90
  -6  -1   5  870.11   29.00
   6   1   5  808.42   29.40
   6  -1  -5  874.81   53.99
   6  -1  -5  813.72   27.10
   6   1   5  748.23   55.09
   7   1  -5   92.09    6.20
   7   1  -5   89.09   19.40
   7  -1   5   94.79    6.80
   7  -1   5   86.79   18.20
  -7   1   5   97.79    7.90
   7  -1   5   92.79    6.90
   7   1   5  102.49   20.90
   7   1   5   96.49    8.30
   7   1   5   93.39    7.40
   7  -1  -5   91.39   18.60
  -7  -1   5   95.99    7.20
   7  -1  -5   89.59    5.80
   8  -1   5   41.90    4.60
   8  -1   5   39.30    4.60
   8   1  -5   41.70    4.50
   8  -1   5   45.10   14.90
   8   1  -5   41.90   18.60
  -8   1   5   44.20    6.60
   8  -1  -5   42.90    3.90
   8  -1  -5   44.50    3.60
   8  -1  -5   47.10   14.00
   8   1   5   40.70    5.20
  -8  -1   5   47.60    6.00
   9  -1   5  683.73   25.20
   9   1  -5  676.93   23.70
   9  -1   5  644.44   51.99
  -9  -1  -5  631.04   33.20
   9   1  -5  677.53   62.29
  -9   1   5  655.83   27.70
   9  -1   5  653.83   24.20
   9  -1   5  703.43   26.10
   9  -1  -5  687.73   23.00
  -9   1  -5  602.84   33.40
   9  -1  -5  734.73   59.49
   9   1   5  671.23   24.90
   9   1   5  597.24   56.49
   9   1   5  686.93   25.80
  10  -1   5  270.77   12.80
  10  -1   5  272.17   11.60
  10  -1   5  275.57   12.50
  10  -1   5  254.17   11.40
  10   1  -5  246.18   10.90
  10  -1   5  259.97   50.09
  10   1   5  246.28   12.10
  10   1   5  252.17   12.40
  10  -1  -5  247.68   10.70
  10   1   5  270.77   13.40
  11  -1   5  254.27    9.90
  11   1  -5  259.97   10.30
  11  -1   5  255.77   10.80
  11  -1   5  257.17   11.60
  11  -1   5  257.37   10.50
  11  -1  -5  258.97   11.90
  11   1   5  232.88   10.40
  11   1   5  246.48   11.50
  11   1   5  256.57   10.90
  11  -1  -5  252.87   10.00
  12  -1   5    5.10    1.10
  12  -1   5    4.70    1.00
  12   1  -5    6.00    1.10
  12  -1   5    7.80    2.30
  12   1  -5    2.70    1.20
  12  -1  -5    4.80    1.00
  12   1   5    5.70    1.40
  12  -1  -5    3.80    1.20
  12   1   5    5.50    1.20
  12   1   5    5.00    1.50
   0  -2   5  930.21   37.10
   0   2   5  998.60   29.20
   0   2   5 1106.29   45.20
   0   2   5  996.00   30.10
   1  -2   5 3195.18   98.99
  -1   2   5 3428.16   92.29
   1   2  -5 3058.69   90.19
   1  -2   5 3721.83   98.69
   1   2   5 3275.97  111.59
  -1  -2   5 3235.38   91.59
  -1  -2   5 2775.72  104.39
   1   2   5 3297.37   93.09
   1   2   5 3318.87   91.79
   2  -2   5  551.84   26.40
   2   2  -5  608.54   18.50
   2   2  -5  589.54   31.80
   2   2   5  641.04   19.90
   2  -2  -5  665.53   32.20
  -2  -2   5  633.74   18.40
   2   2   5  572.14   35.10
   3   2  -5  177.68    7.40
  -3   2   5  178.38    8.30
   3   2  -5  172.08   17.90
   3  -2   5  160.28   14.10
   3  -2  -5  204.88   17.50
  -3  -2   5  192.78    6.90
   3   2   5  166.58   19.40
   3   2   5  175.08    8.30
   4   2  -5 1051.99   32.70
   4  -2   5  935.61   46.60
   4   2  -5 1017.00   55.19
  -4   2   5 1070.49   34.10
   4   2   5  944.31   57.29
   4   2   5 1052.79   34.20
   4  -2  -5 1150.58   52.99
  -4  -2   5 1082.19   31.70
  -5   2   5  837.82   29.30
   5  -2   5  734.13   43.60
   5   2  -5  835.72   52.79
   5   2  -5  842.52   28.00
   5   2   5  839.32   29.60
   5   2   5  749.03   53.39
   5  -2  -5  937.21   50.29
  -5  -2   5  855.51   26.90
   6  -2   5  144.69   19.20
   6  -2   5  144.49    8.70
   6  -2   5  147.69    8.10
   6  -2   5  180.38    9.60
  -6   2   5  162.78   10.10
   6  -2  -5  140.59    7.20
   6  -2  -5  182.38   22.50
   6   2   5  151.78   10.10
   6   2   5  140.99   23.90
  -6  -2   5  160.38    8.20
   6   2   5  151.68    9.70
  -7   2   5  301.67   15.60
   7  -2   5  292.27   12.70
   7  -2   5  276.87   29.30
   7  -2   5  304.77   14.10
   7   2  -5  294.67   37.40
   7  -2   5  291.77   13.60
   7   2  -5  287.77   12.90
   7   2   5  277.87   15.80
   7   2   5  274.87   36.10
   7  -2  -5  313.37   38.50
   7  -2  -5  288.47   11.80
   7  -2  -5  262.57   10.80
   7   2   5  300.87   14.70
  -7  -2   5  289.57   13.00
   8  -2   5  108.49    7.80
   8   2  -5  113.69   27.60
   8  -2   5   97.79   18.60
   8  -2   5  113.29    7.80
   8   2  -5  113.19    7.20
   8  -2   5  111.39    7.10
  -8   2   5  104.79    9.30
   8   2   5  125.79    8.80
   8   2   5  119.49   10.20
   8  -2  -5   88.29    5.50
   8  -2  -5  111.49    6.30
   9  -2   5   22.00   10.20
   9  -2   5   20.60    2.90
  -9  -2  -5   11.10    6.60
  -9   2   5   16.00    5.80
   9  -2   5   15.90    3.30
   9  -2   5   18.30    3.30
   9   2  -5   15.80    3.00
   9  -2  -5   16.40    2.40
   9   2   5   24.20   16.20
   9   2   5   22.90    4.20
   9   2   5   20.80    3.60
  -9   2  -5   13.50    8.00
   9  -2  -5   24.90   13.10
   9  -2  -5   19.90    2.70
  10  -2   5  386.56   16.20
  10   2  -5  404.46   15.30
  10  -2   5  396.06   16.70
  10  -2   5  389.26   14.40
  10   2   5  364.56   16.50
  10  -2  -5  358.76   16.50
  10   2   5  398.66   15.90
  10  -2  -5  381.76   14.30
  11   2  -5    2.30    1.00
  11  -2   5    1.90    1.40
  11  -2   5    3.70    1.00
  11  -2   5    6.70    1.60
  11  -2   5    4.70    1.70
  11  -2  -5    3.40    1.00
  11   2   5    2.30    0.90
  11   2   5    4.90    1.50
  11   2   5    2.60    1.40
  11  -2  -5    1.90    1.10
  12  -2   5  186.18   10.60
  12   2  -5  210.18    9.30
  12  -2   5  174.98    9.20
  12   2  -5  220.48    8.10
  12   2   5  206.48    8.70
  12   2   5  228.48    8.60
  12  -2  -5  222.28    7.80
  12   2   5  207.58    8.40
  12  -2  -5  177.58    9.40
   0   3   5 1553.04   44.90
   0   3   5 1527.25   44.30
   0   3  -5 1502.55   43.00
   0   3   5 1559.74   62.49
   1  -3   5  826.62   28.60
  -1   3   5  879.51   27.90
   1   3  -5  871.51   26.00
   1  -3   5  896.91   28.80
   1   3   5  954.00   28.10
   1   3   5  935.11   45.80
   1   3   5  969.30   27.10
  -1  -3   5  787.22   37.20
   2  -3   5 1115.19   40.20
   2   3  -5 1223.88   36.20
  -2   3   5 1219.18   37.60
   2   3   5 1259.17   59.99
  -2  -3   5 1288.37   35.60
   2  -3  -5 1305.07   52.39
   2   3   5 1247.98   41.20
  -3   3   5  400.76   15.00
   3   3  -5  363.36   13.50
  -3  -3   5  403.16   12.20
   3   3   5  351.16   30.70
   3  -3  -5  422.86   26.80
   3   3   5  386.56   14.90
   4   3  -5  578.94   40.70
  -4   3   5  597.34   22.50
   4  -3   5  566.74   30.60
   4   3  -5  626.44   21.30
   4   3   5  642.54   22.80
  -4  -3   5  669.23   19.20
   4  -3  -5  709.53   38.90
   4   3   5  549.45   43.40
   5   3  -5  173.08    9.20
  -5   3   5  172.18   10.00
   5   3  -5  176.48   24.10
   5  -3   5  166.88   17.00
   5  -3  -5  193.08   20.60
   5   3   5  179.28   10.50
   5   3   5  173.88   24.90
  -5  -3   5  179.78    9.70
   6  -3   5 1157.38   37.70
   6   3  -5 1210.08   41.90
   6   3  -5 1106.69   70.89
  -6   3   5 1116.09   39.30
   6  -3   5 1080.29   35.20
   6  -3   5 1076.39   55.29
   6   3   5 1125.09   39.90
   6   3   5  979.50   71.09
  -6  -3   5 1147.59   34.70
   6  -3  -5 1216.88   63.59
   7  -3   5  206.98   11.10
   7  -3   5  201.78   22.90
   7   3  -5  228.38   11.10
  -7   3   5  205.48   13.20
   7  -3   5  218.68    9.90
   7  -3   5  214.38   11.40
   7   3  -5  206.88   33.30
   7   3   5  218.78   12.30
   7   3   5  188.48   32.50
   7  -3  -5  217.58   10.80
   7   3   5  203.98   13.40
   7  -3  -5  210.58    9.20
   7  -3  -5  254.67   28.80
   8  -3   5  398.76   15.90
   8   3  -5  396.46   16.40
   8  -3   5  384.36   33.00
  -8   3   5  392.46   19.90
   8  -3   5  413.56   17.60
   8  -3   5  401.46   17.40
   8  -3   5  409.96   15.40
   8   3   5  394.86   20.70
   8   3   5  432.76   19.00
   8   3   5  400.16   17.30
   8  -3  -5  372.86   15.40
  -8   3  -5  369.66   23.90
   8   3   5  342.67   45.40
   8  -3  -5  403.56   14.90
   8  -3  -5  425.56   39.90
  -9  -3  -5  113.19   14.80
  -9   3   5  117.29   10.90
   9  -3   5  120.99   18.80
   9  -3   5  136.59    8.70
   9  -3   5  120.19    7.20
   9   3  -5  139.99    8.10
   9  -3   5  127.59    6.70
   9  -3   5  126.89    8.30
   9  -3  -5  123.89    6.10
   9  -3  -5  105.79   22.30
  -9   3  -5  136.69   15.80
   9   3   5  135.39   32.20
   9   3   5  136.69    8.30
   9  -3  -5  137.19    6.90
   9  -3  -5  116.19    8.30
   9   3   5  139.39    9.50
  10  -3   5   65.59    4.00
  10   3  -5   72.79    5.10
  10  -3   5   65.89    4.80
  10  -3   5   67.79    5.60
  10  -3   5   70.59    5.80
  10   3   5   76.19    6.10
  10  -3  -5   64.69    4.30
  10  -3  -5   66.79    5.50
  10   3   5   67.99    5.60
  11  -3   5    1.90    1.20
  11  -3   5    3.00    1.40
  11  -3   5    2.10    1.00
  11  -3   5    3.00    0.80
  11   3  -5    3.20    1.10
  11  -3  -5    3.10    1.30
  11   3   5    4.10    1.60
  11   3   5    0.70    1.80
 -11  -3   5    2.70    1.00
  11  -3  -5    4.30    1.00
  12  -3   5    0.90    0.60
  12   3  -5    2.70    0.90
  12   3  -5    3.20    1.10
  12  -3  -5    2.30    0.70
  12  -3  -5    2.10    1.00
  12   3   5    2.40    1.00
  12   3   5    2.80    1.20
  12   3   5    2.20    0.80
   0  -4   5 1613.54   56.49
   0   4   5 1899.11   53.89
   0   4   5 1925.01   54.29
   0   4   5 1897.81   75.79
   0   4  -5 1973.80   52.69
  -1   4   5 1348.77   56.09
   1   4  -5 1168.58   34.70
  -1   4   5 1184.98   36.00
   1   4   5 1201.38   35.90
   1   4   5 1160.88   63.59
   1   4   5 1119.49   37.00
  -2   4   5  697.03   23.00
   2   4  -5  730.53   21.80
   2   4   5  686.63   23.60
   2   4   5  752.62   23.40
  -2  -4   5  586.34   35.90
   2   4   5  705.13   44.20
  -3   4   5  325.07   13.30
   3   4  -5  328.07   12.10
   3   4   5  319.67   13.30
  -3  -4   5  268.67   28.00
   3   4   5  296.37   29.70
   3  -4  -5  355.86   28.10
   4   4  -5  323.57   31.30
  -4   4   5  367.26   15.90
   4  -4   5  364.06   19.30
   4   4  -5  384.56   14.80
   4   4   5  364.66   36.10
  -4  -4   5  401.16   12.70
   4  -4  -5  446.86   30.00
   4   4   5  382.76   16.30
   5   4  -5   38.30    4.30
   5  -4   5   40.30    7.30
  -5   4   5   33.80    4.60
   5  -4  -5   36.60    9.60
   5   4   5   49.30   14.90
   5   4   5   45.90    8.40
  -5  -4   5   33.40    2.20
   6  -4   5  160.58    8.90
   6  -4   5  150.48    7.20
   6  -4   5  151.78    7.70
   6  -4   5  156.68    9.00
   6  -4   5  155.78   10.30
   6  -4   5  131.89   17.00
  -6   4   5  152.08   10.40
   6  -4  -5  153.18    7.00
   6  -4  -5  171.28    9.30
   6   4   5  161.08   10.40
   6   4   5  155.28   11.00
   6   4   5  125.89   26.10
   6  -4  -5  167.68   21.20
   7  -4   5  219.18    9.80
   7  -4   5  205.28    9.00
   7  -4   5  204.88   12.00
   7   4  -5  214.68   11.10
   7  -4   5  210.38   20.60
  -7   4   5  199.68   13.10
   7  -4   5  210.98   11.10
   7  -4   5  221.58   11.40
   7  -4  -5  239.78   27.30
   7  -4  -5  200.58   10.20
   7   4   5  222.58   14.40
   7   4   5  189.48   32.70
   7  -4  -5  206.58    8.90
   7  -4  -5  204.88   11.10
   7   4   5  212.38   12.50
   7  -4  -5  205.48    8.70
   8  -4   5   48.20    4.20
   8  -4   5   47.80    5.00
   8  -4   5   43.40    5.80
   8   4  -5   43.80    4.90
  -8   4   5   55.99    7.20
   8  -4   5   43.60    3.50
   8  -4   5   52.99    5.40
   8  -4  -5   51.49    3.90
  -8   4  -5   52.29    9.60
   8   4   5   52.69    5.90
   8  -4  -5   46.80    4.80
   8  -4  -5   48.10    3.60
   8   4   5   43.90    8.00
   8  -4  -5   60.19   16.10
   8   4   5   52.79   22.50
   9   4  -5  197.78   10.00
   9  -4   5  184.38   10.50
  -9   4   5  156.88   13.30
   9  -4   5  196.98   18.20
   9  -4   5  202.98   10.80
   9  -4   5  176.18    7.70
   9  -4   5  201.68    9.40
   9  -4  -5  198.28   10.40
   9  -4  -5  199.38   27.00
   9   4   5  195.58   10.30
   9   4   5  145.19   39.00
   9   4   5  157.98   14.10
  -9   4  -5  183.18   18.00
   9   4   5  198.58   11.80
   9  -4  -5  212.18    9.00
   9  -4  -5  199.18    8.60
  10  -4   5  160.58    6.10
  10   4  -5  170.48    8.40
  10  -4   5  160.48    7.90
  10  -4   5  154.68    8.90
  10  -4   5  156.18    9.00
  10  -4  -5  155.08    7.20
  10  -4  -5  166.18    8.90
  10   4   5  168.78   10.00
  11  -4   5   22.50    2.80
  11  -4   5   24.10    2.50
  11   4  -5   27.80    2.50
  11  -4  -5   17.80    2.30
  11   4   5   22.80    3.10
  11  -4  -5   24.50    2.20
  11   4   5   23.20    2.90
 -11  -4   5   24.00    2.30
  12  -4   5   62.19    3.80
  12   4  -5   57.19    4.60
  12  -4   5   67.59    3.30
  12   4  -5   67.99    3.40
  12  -4  -5   56.09    3.80
  12   4   5   64.99    3.70
  12   4   5   58.49    3.70
  12   4   5   64.49    3.50
   0   5   5 1012.70   30.80
   0   5   5  990.90   52.39
   0   5   5 1000.90   30.70
   0   5  -5  998.30   29.40
  -1   5   5  961.50   49.30
  -1   5   5  933.31   28.60
   1   5  -5  941.61   27.60
   1   5   5  936.81   28.80
   1   5   5  875.91   50.99
   1   5   5  934.81   29.10
  -1  -5   5  796.62   36.40
  -2   5   5  612.34   37.50
   2   5  -5  539.05   17.80
  -2   5   5  512.25   18.60
   2   5   5  563.54   19.20
  -2  -5   5  461.25   30.50
   2   5   5  520.15   40.00
   2   5   5  529.55   19.40
  -3   5   5  630.74   21.80
   3   5  -5  628.04   20.50
   3   5   5  554.54   45.00
  -3  -5   5  498.45   38.30
   3   5   5  619.24   22.00
   4   5  -5 1252.07   39.60
  -4   5   5 1191.68   40.70
   4   5   5 1172.28   74.29
   4  -5  -5 1308.07   59.99
   4   5   5 1277.77   41.70
  -5   5   5   73.99    6.60
   5  -5   5   88.59    7.00
   5  -5   5   77.49    4.90
   5   5  -5   86.49    6.40
   5  -5   5   78.99    6.00
   5  -5   5   83.69    7.10
   5  -5   5   80.09    5.70
   5   5   5   69.19   19.70
   5  -5  -5   98.99   15.00
   5   5   5   75.49    7.20
   5  -5  -5   76.99    4.30
   6  -5   5   90.39    5.50
   6  -5   5   91.49    6.90
   6  -5   5   96.19    9.30
   6  -5   5   89.99    6.40
   6  -5   5   83.39    4.40
   6   5  -5   86.19    7.20
  -6   5   5   92.89    8.10
   6  -5   5   91.79    7.60
   6  -5  -5   82.99    4.90
   6   5   5   92.99    8.60
   6   5   5   65.59   22.30
   6  -5  -5   91.89   15.90
   6  -5  -5   85.49    4.80
   6   5   5   91.49    7.80
   6  -5  -5   88.09    5.90
   7  -5   5  205.98   12.10
  -7   5   5  166.08   13.90
   7  -5   5  202.28    7.90
   7  -5   5  214.78   15.40
   7   5  -5  191.88   10.80
   7  -5   5  236.38   15.70
   7   5  -5  203.48   12.60
   7   5   5  195.68   17.10
   7   5   5  200.68   12.40
   7  -5  -5  241.88   27.20
   7  -5  -5  209.68    9.40
   7  -5  -5  203.88    8.60
   7  -5  -5  194.48   10.40
   7   5   5  184.88   37.10
   8  -5   5  185.98   10.40
   8  -5   5  197.98   10.90
   8   5  -5  189.28   10.30
   8  -5   5  186.98   11.00
   8  -5   5  193.28    9.10
   8  -5   5  181.68    7.20
   8  -5   5  174.58   12.80
  -8   5   5  161.38   12.80
   8  -5  -5  184.28    8.00
   8  -5  -5  196.38   26.60
   8  -5  -5  187.38    8.30
  -8   5  -5  190.18   17.50
   8  -5  -5  182.48   10.00
   8  -5  -5  202.58    8.90
   8   5   5  202.98   12.20
   8   5   5  180.58   14.40
   9  -5   5  257.77   17.70
   9  -5   5  257.27    9.10
   9   5  -5  274.37   12.50
   9  -5   5  266.87   14.30
   9  -5   5  272.37   11.70
   9   5   5  304.97   17.70
   9  -5  -5  264.67   11.40
   9  -5  -5  276.87   14.30
   9   5   5  259.57   12.30
   9  -5  -5  272.47   10.20
  10  -5   5  135.09    8.00
  10   5  -5  143.89    7.40
  10  -5   5  130.29    6.90
  10  -5   5  128.79    7.90
  10   5   5  146.89    9.10
  10  -5  -5  142.39    6.40
  10  -5  -5  141.29    7.60
  11   5  -5   12.20    1.70
  11  -5   5    9.30    1.60
  11  -5   5    9.80    1.80
  11  -5   5    6.80    1.60
  11  -5  -5    9.30    1.30
  11  -5  -5   12.60    2.80
  11   5   5   11.70    2.10
  11   5   5    8.90    2.00
 -11  -5   5   13.80    1.70
  12   5  -5   -0.40    0.60
  12   5  -5    1.10    0.70
  12  -5   5    2.20    1.00
  12  -5   5    1.50    0.60
  12   5   5    2.90    0.80
  12   5   5    1.10    0.60
   0   6   5  485.55   37.50
   0   6   5  544.05   18.20
   0   6  -5  539.15   17.00
   0   6   5  528.75   17.90
  -1   6   5 1048.00   31.90
  -1   6   5  991.50   55.69
   1   6  -5 1000.10   30.90
   1   6   5  952.30   57.79
  -1  -6   5 1003.20   38.90
   1   6   5 1059.79   32.40
   1   6   5 1045.50   32.40
  -2   6   5   -0.30    7.40
   2   6  -5    7.40    1.60
   2   6   5    5.70    6.60
   3   6  -5 2081.19   59.39
  -3   6   5 2069.99   60.49
   3   6   5 1838.32   97.79
  -3  -6   5 1807.42   84.39
   3   6   5 2020.00   61.19
   4   6  -5  347.07   14.60
  -4   6   5  344.47   15.40
   4   6   5  348.17   16.30
   4   6   5  299.77   37.10
   5  -6   5  464.95   26.10
   5  -6   5  514.15   18.60
   5  -6   5  478.65   22.80
   5   6  -5  476.55   24.90
  -5   6   5  490.05   20.80
   5  -6   5  494.65   16.90
   5  -6   5  505.85   19.20
   5   6   5  406.66   47.10
   5   6   5  504.15   21.10
  -5  -6   5  427.96   21.80
   5  -6  -5  461.85   15.90
   5  -6  -5  426.16   16.90
   5  -6  -5  484.55   17.40
   5   6   5  494.05   21.80
   6  -6   5  282.07   13.40
   6  -6   5  264.87   14.30
   6   6  -5  277.17   14.50
   6  -6   5  286.47   12.80
  -6   6   5  260.47   14.90
   6  -6   5  297.17   11.60
   6   6   5  286.97   16.50
   6  -6  -5  278.27   10.50
  -6  -6   5  279.27   11.80
   6   6   5  247.88   41.40
   6  -6  -5  285.47   11.80
   6  -6  -5  259.77   12.00
   6  -6  -5  263.97   10.50
  -6   6  -5  250.77   17.90
   6   6   5  277.07   15.00
   7  -6   5  421.26   19.20
   7   6  -5  389.66   17.20
   7  -6   5  430.46   15.80
   7  -6   5  428.96   18.10
   7  -6   5  437.76   17.60
  -7   6   5  416.46   20.80
   7   6  -5  368.26   24.60
   7  -6   5  393.06   12.70
   7  -6  -5  402.96   14.60
   7   6   5  421.66   22.30
   7   6   5  447.26   20.30
  -7   6  -5  428.86   25.40
   7   6   5  420.26   55.49
   8  -6   5  248.78   10.80
   8  -6   5  258.57   12.40
  -8   6   5  235.98   15.20
   8  -6   5  255.57   12.90
   8  -6   5  252.47   13.10
   8   6  -5  247.68   12.00
   8  -6  -5  250.77   11.60
   8   6   5  236.08   13.90
   8   6   5  191.48   42.20
  -8   6  -5  229.78   19.40
   8   6   5  240.58   17.10
   8  -6  -5  241.38   10.40
   8  -6  -5  235.48    9.80
   8  -6  -5  239.38    9.60
   9   6  -5  669.93   23.30
   9  -6   5  643.24   24.20
   9  -6   5  652.83   23.90
   9  -6   5  649.93   22.10
   9   6   5  646.64   25.90
   9  -6  -5  618.04   22.70
   9  -6  -5  638.64   21.00
   9   6   5  660.83   23.20
   9  -6  -5  626.94   20.60
  10  -6   5  196.18    8.50
  10  -6   5  209.78    9.80
  10   6  -5  174.58   10.00
  10  -6   5  189.78    9.50
  10  -6  -5  183.48    9.00
  10   6   5  207.18   11.00
  10  -6  -5  204.38    8.80
  10  -6  -5  196.38    7.80
 -10  -6   5  185.88    8.80
  11  -6   5   88.99    4.60
  11  -6   5   91.89    5.30
  11   6  -5  103.99    5.50
  11  -6   5  103.19    5.60
  11  -6  -5   95.79    5.70
  11   6   5   90.99    5.20
  11   6   5   99.29    6.00
 -11  -6   5   90.59    4.80
  11  -6  -5   91.69    4.00
   0   7   5   50.09    3.90
   0   7  -5   51.69    3.10
   0   7   5   51.79    4.10
   0   7  -5   52.49    3.60
   0   7   5   60.59   16.10
  -1   7   5   68.69    4.80
  -1   7   5   69.49    4.60
   1   7  -5   68.69    4.50
  -1   7  -5   72.49    4.20
   1   7   5   54.59   13.70
   1   7   5   71.39    5.10
  -1   7  -5   74.89    5.50
   1   7   5   77.49    5.30
   2   7  -5  793.52   25.40
  -2   7   5  787.22   25.80
  -2  -7   5  768.82   38.60
   2   7   5  772.22   26.70
  -2   7  -5  728.03   27.90
   2   7   5  685.13   61.89
   2   7   5  724.43   26.20
  -3   7   5  393.96   16.40
   3   7  -5  413.86   15.90
   3   7   5  311.97   39.20
   3   7   5  393.86   17.20
  -3   7  -5  362.46   18.20
  -3  -7   5  363.26   31.50
  -4   7   5   57.89    5.50
   4   7  -5   58.09    5.60
   4  -7   5   75.79    6.60
   4  -7   5   44.10    6.60
   4  -7   5   58.29    4.10
   4  -7  -5   60.09    4.50
  -4  -7   5   53.09    4.60
  -4   7  -5   53.89    7.10
   4   7   5   71.09   16.90
   4   7   5   60.19    6.70
  -5   7   5  268.37   14.10
   5  -7   5  251.57   12.50
   5  -7   5  270.97   12.10
   5  -7   5  273.97   14.20
   5  -7   5  264.87   12.70
   5  -7   5  264.57   10.70
   5  -7   5  289.87   13.90
   5   7  -5  257.97   13.60
   5   7   5  279.37   14.80
   5  -7  -5  263.17   10.00
  -5  -7   5  248.18   11.30
   5  -7  -5  249.48   10.10
   5   7   5  253.17   15.20
  -5   7  -5  255.47   17.10
   5  -7  -5  235.08   11.00
   5   7   5  226.98   36.20
   5  -7  -5  260.37   11.20
   6  -7   5  170.98    9.60
  -6   7   5  152.68   11.40
   6  -7   5  162.98    8.20
   6  -7   5  166.98   10.30
   6   7  -5  167.68   13.70
   6  -7   5  173.78   10.90
  -6  -7   5  165.78    8.40
   6   7   5  175.78   11.80
   6   7   5  177.08   13.10
   6  -7  -5  163.08    8.70
   6  -7  -5  164.78    7.30
   6  -7  -5  158.88    7.40
  -6   7  -5  176.78   14.70
   6   7   5  169.78   33.40
   6  -7  -5  165.18    8.30
  -7  -7  -5  208.78   13.30
   7  -7   5  228.98   12.70
   7  -7   5  241.18   11.60
   7  -7   5  234.58   10.10
   7  -7   5  225.88   12.00
   7   7  -5  210.28   14.40
  -7   7   5  211.38   14.00
   7  -7  -5  215.08   10.20
   7  -7  -5  220.38    9.00
  -7   7  -5  226.78   18.30
   7   7   5  217.08   13.40
   7  -7  -5  215.88    9.10
   7   7   5  220.68   15.70
   7  -7  -5  229.68   10.80
   8  -7   5  837.42   29.40
   8  -7   5  824.12   26.80
  -8   7   5  836.22   33.50
   8   7  -5  770.22   28.20
   8  -7   5  815.92   28.50
  -8   7  -5  733.03   38.00
   8  -7  -5  792.52   25.40
   8   7   5  734.13   34.90
   8  -7  -5  796.22   25.40
   8  -7  -5  837.42   26.60
   8   7   5  828.12   31.50
   8  -7  -5  808.02   27.40
   9  -7   5   36.50    3.40
   9  -7   5   38.30    4.10
   9   7  -5   39.90    4.30
   9  -7   5   42.60    4.30
   9  -7  -5   39.40    3.10
   9  -7  -5   42.40    3.00
   9  -7  -5   40.10    3.40
  -9  -7   5   37.60    3.60
   9   7   5   46.20    5.20
   9  -7  -5   36.90    3.60
  10  -7   5   39.40    3.80
  10  -7   5   30.60    3.30
  10  -7   5   32.50    2.90
  10   7  -5   36.30    3.20
  10  -7  -5   36.50    3.10
  10  -7  -5   29.80    2.20
  10   7   5   29.60    3.90
 -10  -7   5   30.60    3.00
  11  -7   5   43.80    3.20
  11  -7   5   43.30    3.60
  11   7  -5   33.50    2.60
  11  -7   5   42.90    2.80
  11  -7  -5   36.50    1.80
 -11  -7   5   38.90    2.70
  11   7   5   41.60    3.00
  11   7   5   46.70    3.60
   0   8   5    7.00    1.70
   0   8  -5    5.60    1.50
  -1   8   5  926.01   29.40
  -1   8   5  851.71   34.20
   1   8  -5  937.01   29.40
  -1   8  -5  952.60   28.80
  -1   8  -5  864.21   29.40
   1   8   5  915.41   30.30
   1   8   5  830.52   34.60
   2  -8   5   81.99    7.20
   2   8  -5   96.99    6.30
   2  -8   5   91.39    5.80
  -2   8   5   91.39    6.00
   2  -8   5   79.39    6.10
   2   8   5   82.59    6.50
  -2  -8   5   82.09   10.80
  -2   8  -5   77.89    6.80
   2  -8  -5   72.39    4.50
  -2  -8   5   85.19    5.40
   2  -8  -5   95.69    5.40
  -2  -8   5   78.49    5.60
   3  -8   5  235.78   11.80
   3  -8   5  289.07   17.70
   3  -8   5  256.17   13.30
  -3   8   5  254.77   12.30
   3  -8   5  254.47   10.20
   3  -8   5  255.97   11.90
   3   8  -5  263.67   12.60
  -3  -8   5  260.27   13.10
   3   8   5  264.27   13.90
   3  -8  -5  237.48    9.80
   3  -8  -5  260.97   14.40
  -3   8  -5  270.47   15.10
  -4   8   5   93.89    7.30
   4  -8   5   87.79    7.40
   4  -8   5   95.49    6.70
   4  -8   5   91.49    6.20
   4   8  -5   93.39    7.50
   4  -8   5   92.59    6.70
   4  -8   5   86.29    7.70
   4  -8   5   87.79    5.40
  -4  -8   5   82.89    7.00
  -4  -8   5   94.09    5.90
   4   8   5   90.49    8.60
   4  -8  -5   91.39    7.90
  -4   8  -5   99.09    9.70
   4   8   5   87.79    8.20
   4  -8  -5   93.19    5.80
   4  -8  -5   97.49    5.00
   4  -8  -5   96.99    5.20
  -4  -8   5   96.79    6.20
  -5   8   5  436.66   20.50
   5  -8   5  489.25   18.70
   5  -8   5  482.35   17.10
   5   8  -5  492.75   21.50
   5  -8   5  471.55   18.70
   5  -8   5  466.85   20.80
   5  -8   5  490.85   20.40
   5  -8   5  491.45   19.50
   5   8   5  459.45   21.60
   5   8   5  483.75   23.20
  -5  -8   5  490.65   18.00
   5  -8  -5  480.75   16.50
   5  -8  -5  496.25   17.90
  -5   8  -5  459.75   24.80
  -5  -8   5  479.35   18.10
   5  -8  -5  455.25   17.40
   5  -8  -5  466.75   16.10
   6  -8   5  776.02   27.90
   6  -8   5  818.72   26.60
  -6   8   5  816.92   31.90
  -6  -8  -5  700.63   29.00
   6  -8   5  825.72   29.50
   6  -8   5  848.52   28.70
   6  -8   5  820.92   31.10
   6  -8  -5  797.62   25.70
  -6  -8   5  943.31   31.80
   6  -8  -5  813.52   27.20
  -6   8  -5  798.32   36.90
   6   8   5  783.32   34.50
   6  -8  -5  773.22   25.30
  -6  -8   5  798.62   27.80
   6   8   5  787.12   31.70
   7  -8   5   20.70    2.90
   7  -8   5   26.80    3.90
   7  -8   5   25.00    3.60
  -7   8   5   33.80    6.40
   7  -8   5   35.20    4.90
   7   8  -5   19.80    6.20
  -7  -8  -5   32.00    4.40
  -7   8  -5   21.60    7.80
   7  -8  -5   22.60    2.40
   7   8   5   21.60    6.80
   7  -8  -5   21.50    2.50
   7  -8  -5   24.10    3.00
  -7  -8   5   25.50    3.50
   7   8   5   22.10    4.20
   8  -8   5  278.77   12.90
   8  -8   5  272.37   13.80
   8  -8   5  255.97   11.90
   8  -8  -5  265.97   10.90
   8  -8  -5  249.78    9.90
  -8  -8   5  232.68   12.10
   8   8   5  259.37   14.10
   8  -8  -5  249.18    9.70
   8  -8  -5  237.78   10.90
   9  -8   5  100.39    5.60
   9   8  -5   94.09    8.80
   9  -8   5   97.79    6.40
   9  -8   5  100.69    6.60
   9  -8  -5   98.59    4.70
   9  -8  -5   95.89    5.00
   9   8   5  105.09    7.70
  -9  -8   5   94.09    5.90
   9  -8  -5   96.89    6.70
   9  -8  -5   95.79    5.70
  10  -8   5   51.59    4.80
  10   8  -5   55.39    3.70
  10  -8   5   61.19    4.10
  10  -8   5   59.79    4.20
  10  -8  -5   49.99    3.80
  10   8   5   58.29    4.80
  10  -8  -5   57.79    2.80
 -10  -8   5   49.40    3.70
  11  -8   5   80.99    3.80
  11  -8   5   83.99    4.00
  11  -8   5   83.59    4.40
 -11  -8   5   82.09    4.00
  11   8   5   82.59    4.60
   0   9  -5  155.28    8.00
   0  -9   5  153.38    8.30
   0   9   5  156.98    8.40
   0  -9   5  157.08    8.30
   0   9   5  154.78    8.90
   0  -9  -5  145.99    7.00
   1  -9   5  310.87   12.90
   1  -9   5  341.77   14.40
   1   9  -5  334.57   13.80
   1  -9   5  322.87   14.30
  -1   9   5  332.57   14.10
   1  -9   5  306.37   11.80
   1  -9   5  290.87   14.80
   1  -9   5  314.77   14.40
  -1   9   5  314.27   15.00
  -1  -9  -5  290.47   13.50
  -1  -9   5  302.37   14.10
   1   9   5  330.17   14.70
  -1  -9   5  316.87   15.00
  -1   9  -5  325.07   12.90
   1  -9  -5  318.27   12.10
   1  -9  -5  313.97   12.40
   1   9   5  327.27   14.40
  -2   9   5  238.08   11.20
   2   9  -5  244.28   11.90
   2  -9   5  234.08   11.60
   2  -9   5  211.98   11.40
   2  -9   5  223.38   12.70
   2  -9   5  241.08   11.80
   2  -9   5  240.18   10.40
   2  -9   5  225.88   10.30
  -2   9   5  240.48   11.80
   2  -9   5  255.27   11.20
   2  -9  -5  231.48   10.10
  -2  -9   5  226.58   10.80
  -2  -9   5  224.68   10.40
  -2   9  -5  234.18   12.10
  -2  -9   5  245.88   10.70
  -2  -9   5  226.38   11.70
   2   9   5  243.68   12.80
  -2   9  -5  233.28   12.50
   2  -9  -5  239.48    9.50
   2  -9  -5  225.18    9.60
   3  -9   5  334.57   14.80
   3  -9   5  320.17   13.90
   3   9  -5  351.16   16.00
   3  -9   5  326.27   12.50
   3  -9   5  341.37   15.30
   3  -9   5  331.77   13.20
  -3   9   5  323.17   14.70
   3  -9   5  324.77   14.10
   3  -9   5  318.77   16.00
   3  -9  -5  324.47   16.00
  -3  -9   5  330.97   13.90
  -3  -9   5  339.77   13.60
  -3  -9   5  322.37   14.30
   3  -9  -5  315.07   12.20
   3  -9  -5  326.97   12.30
   3   9   5  337.37   17.10
  -3   9  -5  355.76   17.80
   3  -9  -5  337.97   13.30
   4  -9   5  861.51   30.30
   4  -9   5  815.42   26.50
   4  -9   5  833.12   28.90
   4  -9   5  828.72   31.20
  -4   9   5  839.62   30.20
   4  -9   5  816.62   28.20
   4   9  -5  864.81   31.40
   4  -9   5  811.02   28.60
  -4  -9   5  816.12   27.50
  -4   9  -5  812.62   33.90
   4  -9  -5  804.42   25.80
   4  -9  -5  753.12   26.60
  -4  -9   5  831.82   28.00
   4  -9  -5  830.02   27.40
   4  -9  -5  811.22   25.90
   4  -9  -5  826.72   30.20
   4   9   5  750.62   31.40
  -4  -9   5  803.52   28.30
   4   9   5  802.22   33.00
   5  -9   5  172.18    9.30
   5   9  -5  180.18   12.40
   5  -9   5  157.88    9.40
  -5  -9  -5  164.98   10.70
   5  -9   5  172.68   11.40
   5  -9   5  174.28   10.00
   5  -9   5  182.18   11.40
  -5   9   5  177.18   11.30
   5  -9   5  164.78    8.10
   5  -9  -5  170.48    7.50
  -5  -9   5  169.28    8.80
  -5   9  -5  152.88   15.80
   5   9   5  155.68   11.30
   5  -9  -5  156.98    8.30
  -5  -9   5  200.08   10.50
   5   9   5  166.18   13.40
   5  -9  -5  160.38   11.20
   5  -9  -5  173.98    8.70
   6  -9   5  155.38    8.80
  -6  -9  -5  130.99    8.90
   6  -9   5  139.49    8.90
   6  -9   5  144.29    8.60
   6   9  -5  140.89   12.60
   6  -9   5  135.09    9.70
  -6   9   5  129.49   10.30
   6  -9   5  143.29    7.40
  -6  -9   5  142.29    8.00
   6  -9  -5  139.79    7.60
  -6   9  -5  145.99   14.50
  -6  -9   5  145.19    7.80
   6  -9  -5  137.19    6.50
   6  -9  -5  138.79    6.80
   6  -9  -5  144.19    7.70
   6   9   5  145.39   13.50
   6   9   5  152.18   10.80
   7  -9   5   11.10    2.70
   7  -9   5   11.40    2.00
   7  -9   5   17.90    3.50
  -7  -9  -5   18.20    3.50
  -7   9   5   11.70    3.90
   7  -9   5   11.50    2.50
   7   9   5    9.90    5.20
   7  -9  -5   14.50    1.90
   7  -9  -5   10.20    1.80
   7  -9  -5   12.70    2.30
  -7   9  -5   18.50    8.90
  -7  -9   5   19.00    3.00
   7   9   5   14.50    3.60
   7  -9  -5   14.70    2.60
  -7  -9   5   15.30    2.60
   8  -9   5  191.98   10.00
   8  -9   5  192.08    8.60
   8  -9   5  190.78    9.70
   8  -9  -5  189.98    8.50
   8  -9  -5  189.98    7.50
   8  -9  -5  185.48    7.80
   8   9   5  180.08   11.30
  -8  -9   5  186.38    9.10
   8  -9  -5  178.88    8.50
   9  -9   5  195.08    8.40
   9  -9   5  204.48    9.50
   9  -9   5  192.78    9.40
   9  -9  -5  211.88    7.70
   9  -9  -5  213.88    8.00
   9   9   5  158.48   13.70
   9  -9  -5  201.48    8.20
  -9  -9   5  184.28    8.70
  10  -9   5   74.79    4.40
  10  -9   5   67.39    4.40
  10  -9   5   71.59    3.80
  10   9   5   67.29    4.90
 -10  -9   5   69.09    4.10
   0  10   5  166.08    9.90
   0  10  -5  165.38    9.10
   0 -10  -5  159.08    8.50
   0 -10   5  149.39    9.20
   0  10   5  165.08    9.60
   0 -10   5  169.18    9.70
   0 -10   5  171.88    9.00
   0 -10   5  141.59    7.90
   0 -10  -5  166.68    7.70
   0 -10   5  159.48    7.50
   0 -10   5  159.28    8.50
   0 -10   5  151.48    9.80
   1 -10   5  100.39    6.50
   1 -10   5  101.29    6.50
   1 -10   5  113.59    7.30
   1 -10   5  110.29    5.80
  -1  10   5   96.49    9.50
   1 -10   5  111.79    8.20
   1 -10   5  106.99    7.50
  -1  10   5  107.59    7.10
   1 -10   5  108.99    7.20
  -1 -10  -5  106.29    5.90
   1  10  -5  115.89    8.00
  -1 -10   5   97.89    5.70
  -1 -10   5   98.59    6.80
   1 -10  -5  102.89    6.20
   1 -10  -5  102.59    5.70
  -1 -10   5  106.09    7.90
  -1  10  -5  104.49    6.80
   1 -10  -5  106.09    8.80
   1  10   5   89.69    9.40
  -1 -10   5  110.89    6.90
  -1 -10   5  104.09    7.30
   1 -10  -5   99.59    6.00
   1  10   5   99.09    7.80
   2 -10   5  100.89    6.80
   2 -10   5  118.89    7.70
   2 -10   5  105.39    6.40
   2 -10   5  102.69    8.10
   2 -10   5  107.59    5.80
  -2  10   5  106.89    7.60
   2  10  -5  103.09    8.10
  -2  10   5   96.09    6.90
   2 -10   5  107.89    6.60
   2 -10   5  103.49    7.40
  -2 -10   5  102.89    7.10
   2 -10  -5  100.79    6.10
   2 -10  -5   97.49    5.70
   2 -10  -5  101.29    5.60
   2  10   5  104.99    8.80
  -2 -10   5   99.09    6.70
  -2  10  -5   99.19    6.70
   2 -10  -5  105.99    8.40
  -2 -10   5  104.29    6.00
  -2 -10   5  101.69    6.50
   3 -10   5  347.17   13.00
   3 -10   5  338.67   14.50
  -3  10   5  325.87   15.70
   3 -10   5  329.77   13.40
   3  10  -5  363.56   17.20
   3 -10   5  347.57   14.60
   3 -10   5  336.57   16.60
  -3  10   5  346.07   15.40
  -3 -10  -5  308.07   14.80
   3 -10   5  343.07   15.80
   3 -10   5  347.87   15.40
  -3  10  -5  334.67   17.60
  -3 -10   5  406.46   37.50
  -3 -10   5  347.97   14.50
   3 -10  -5  332.57   16.40
   3  10   5  331.37   17.80
  -3 -10   5  329.37   14.70
  -3 -10   5  322.57   13.80
   3 -10  -5  342.47   13.60
  -3  10  -5  334.57   18.30
   3 -10  -5  329.37   12.70
   3 -10  -5  326.97   12.70
   4 -10   5  162.58   10.80
   4 -10   5  170.98    9.40
   4 -10   5  180.18    9.50
   4 -10   5  157.88   10.20
   4 -10   5  172.48    8.10
   4 -10   5  167.18    9.60
  -4 -10  -5  131.39   10.70
  -4  10   5  150.18   10.10
   4  10  -5  168.38   11.80
   4 -10  -5  161.88   11.30
  -4 -10   5  163.88    9.20
   4 -10  -5  149.69    8.00
   4  10   5  151.78   12.70
  -4 -10   5  165.08    8.60
   4 -10  -5  154.38    7.30
   4 -10  -5  165.48    7.70
   4 -10  -5  155.48    8.30
  -4 -10   5  173.88    9.00
  -4  10  -5  166.18   13.40
  -5  10   5  203.88   12.60
   5 -10   5  206.68   12.50
   5  10  -5  216.08   14.50
   5 -10   5  211.68    9.50
  -5 -10  -5  203.28   11.80
   5 -10   5  218.48   10.90
   5 -10   5  203.78   10.90
   5 -10   5  200.98   10.80
   5 -10   5  214.28   12.00
   5 -10  -5  202.48    9.40
  -5 -10   5  190.78   10.10
   5  10   5  195.58   12.90
   5  10   5  211.68   15.60
   5 -10  -5  201.68    8.80
   5 -10  -5  216.48   11.60
   5 -10  -5  199.88    8.60
   5 -10  -5  204.58    9.80
  -5  10  -5  226.48   16.90
  -5 -10   5  208.28   10.20
  -5 -10   5  207.98   10.10
   6 -10   5  294.57   15.00
  -6 -10  -5  257.87   13.30
   6 -10   5  287.57   12.80
   6 -10   5  285.37   13.40
  -6 -10  -5  251.47   13.10
   6 -10   5  292.57   13.00
   6 -10   5  292.57   11.70
  -6  10   5  276.57   15.50
  -6  10  -5  269.87   20.00
   6 -10  -5  273.67   10.50
   6 -10  -5  268.57   11.50
   6  10   5  252.67   18.80
   6  10   5  265.97   14.90
  -6 -10   5  274.47   12.30
   6 -10  -5  288.97   12.10
   6 -10  -5  279.17   10.90
  -6 -10   5  287.47   12.20
   7 -10   5   31.90    3.70
   7 -10   5   27.80    3.00
   7 -10   5   36.10    4.10
  -7 -10  -5   34.80    4.00
   7  10   5   36.10    5.50
   7 -10  -5   33.10    3.30
   7 -10  -5   33.00    3.30
   7 -10  -5   27.40    2.60
   7 -10  -5   37.20    2.80
  -7 -10   5   29.90    3.40
  -7 -10   5   33.20    3.50
   8 -10   5  180.28    9.30
   8 -10   5  186.68    9.20
   8 -10   5  178.28    8.10
  -8 -10   5  172.58    8.60
   8 -10  -5  181.08    8.70
   8 -10  -5  180.98    7.90
   8 -10  -5  181.48    7.40
   8  10   5  179.78   10.60
   8 -10  -5  177.08    6.80
   9 -10   5   19.20    3.00
   9 -10   5   20.40    2.70
   9 -10   5   17.10    3.20
  -9 -10  -5   23.70    2.50
   9  10   5   31.10    3.60
   9 -10  -5   22.00    2.00
 -10 -10  -5  258.37    8.80
  10 -10   5  232.58    9.30
  10 -10   5  230.88    8.50
  10 -10   5  245.68    9.10
 -10 -10   5  231.18    8.90
  10  10   5  237.18    9.50
   0 -11   5  583.84   23.20
   0  11   5  606.64   24.40
   0  11   5  612.24   23.80
   0 -11  -5  586.04   25.60
   0 -11   5  626.94   24.50
   0 -11   5  586.84   20.70
   0 -11  -5  582.84   22.00
   0 -11   5  569.14   23.30
   0 -11  -5  620.24   20.70
   0 -11   5  616.44   20.50
   0 -11   5  620.74   22.70
   0  11  -5  621.94   23.90
   0 -11   5  606.24   22.00
   1 -11   5  124.29    7.40
   1 -11   5   95.79    9.40
   1 -11   5  137.89    8.40
  -1  11   5  118.09    8.60
  -1  11   5  116.99   10.60
   1 -11   5  121.69    7.00
   1 -11   5  113.09    8.50
   1 -11   5  124.39   11.50
  -1 -11  -5  139.39    9.10
   1 -11   5  116.79    6.40
  -1 -11   5  128.29    6.50
  -1 -11   5  143.69   10.50
   1 -11  -5  125.39    6.70
   1 -11  -5  117.99   10.20
  -1  11  -5  131.59    9.70
  -1 -11   5  128.49    7.80
   1  11   5  115.99   11.70
  -1 -11   5  134.59    8.80
  -1 -11   5  131.69   12.80
   1 -11  -5  126.29    7.20
  -1 -11   5  104.69    8.20
  -2  11   5  232.78   12.80
   2 -11   5  241.88   12.00
   2  11  -5  239.18   13.80
  -2 -11  -5  223.28   13.60
   2 -11   5  233.58   11.80
  -2  11   5  251.27   12.50
   2 -11   5  236.28   12.30
   2 -11   5  232.48   13.30
   2 -11   5  242.28   11.20
   2 -11   5  223.08   12.00
   2 -11  -5  240.28   14.10
  -2 -11   5  218.68   11.10
   2 -11  -5  240.98   10.40
  -2 -11   5  247.08   10.30
  -2  11  -5  241.78   12.20
  -2 -11   5  243.98   11.40
   2 -11  -5  232.68   10.50
  -2 -11   5  231.28   13.00
   2 -11  -5  242.38   12.50
   2  11   5  226.88   14.30
  -3 -11  -5  641.14   26.80
   3 -11   5  654.93   24.40
   3 -11   5  674.43   24.00
   3 -11   5  680.63   25.30
  -3  11   5  650.83   25.80
   3 -11   5  674.33   23.40
   3 -11   5  679.53   25.60
  -3  11   5  670.73   25.30
   3 -11   5  674.63   22.40
   3 -11   5  654.43   26.60
   3 -11  -5  647.94   22.10
  -3 -11   5  683.43   24.10
  -3 -11   5  660.23   23.60
   3 -11  -5  655.73   26.50
   3 -11  -5  672.53   23.00
   3  11   5  609.34   28.40
  -3 -11   5  668.03   24.60
  -3  11  -5  681.03   24.90
   3 -11  -5  640.94   22.30
   4 -11   5  360.06   16.30
   4 -11   5  345.47   13.40
  -4 -11  -5  334.27   16.90
  -4 -11  -5  345.87   13.40
   4 -11   5  350.06   15.60
   4 -11   5  343.07   14.90
  -4  11   5  348.87   16.60
  -4  11   5  355.06   17.30
   4 -11   5  364.46   17.40
   4 -11   5  358.36   15.20
   4  11  -5  327.87   19.00
   4 -11  -5  308.57   13.50
  -4  11  -5  343.17   15.90
  -4 -11   5  345.67   15.10
  -4 -11   5  351.46   14.70
   4 -11  -5  344.27   16.40
   4 -11  -5  337.97   13.00
   4 -11  -5  343.17   13.10
   4 -11  -5  349.67   14.00
   4  11   5  343.77   20.30
  -4 -11   5  338.37   14.40
   5 -11   5   57.69    5.00
   5 -11   5   53.49    4.90
   5 -11   5   41.10    3.80
   5 -11   5   43.40    5.40
   5 -11   5   50.29    5.10
  -5 -11  -5   45.20    5.60
  -5 -11  -5   50.89    4.20
  -5  11   5   51.89    7.20
  -5  11   5   53.79    6.80
  -5 -11   5   40.00    4.60
   5 -11  -5   44.70    4.00
   5 -11  -5   45.80    3.40
  -5 -11   5   51.29    4.60
   5  11   5   46.80    8.90
   5 -11  -5   43.80    3.60
  -5  11  -5   43.60    7.00
   5 -11  -5   48.70    5.70
   5 -11  -5   53.59    4.40
  -5 -11   5   46.40    4.30
   6 -11   5   37.00    4.10
  -6 -11  -5   29.00    4.10
   6 -11   5   31.20    3.90
   6 -11   5   31.60    3.40
  -6 -11  -5   29.80    4.70
  -6 -11  -5   29.10    3.30
   6 -11   5   26.00    3.90
   6 -11  -5   30.20    3.30
   6 -11  -5   35.20    3.00
  -6 -11   5   32.70    3.60
   6  11   5   23.40    4.30
   6 -11  -5   31.00    3.30
   6 -11  -5   32.80    2.60
  -6 -11   5   29.90    3.20
   7 -11   5   26.10    2.70
  -7 -11  -5   29.50    3.10
   7 -11   5   30.70    3.40
  -7 -11  -5   26.40    3.40
   7 -11   5   29.90    3.50
  -7 -11   5   27.00    3.00
   7  11   5   30.50    4.70
   7 -11  -5   27.60    2.60
  -7 -11   5   30.80    3.30
   7 -11  -5   31.30    2.20
   7 -11  -5   28.80    2.90
   8 -11   5   75.59    5.10
   8 -11   5   76.59    5.20
   8 -11   5   68.79    4.30
  -8 -11  -5   79.59    4.70
  -8 -11   5   74.39    4.90
   8 -11  -5   80.19    4.80
   8 -11  -5   81.29    4.00
   8  11   5   82.89    6.30
   9 -11   5   25.40    2.50
   9 -11   5   26.70    2.60
  -9 -11  -5   25.40    2.30
   9 -11   5   25.90    2.10
   9  11   5   27.50    3.60
   9 -11  -5   23.10    2.30
  -9 -11   5   26.90    2.60
   0  12   5    2.80    2.30
   0 -12   5    6.80    2.50
   0 -12   5    8.00    2.10
   0 -12   5    5.60    1.60
   0 -12  -5    7.50    2.80
   0 -12   5   12.10    2.90
   0 -12   5    8.90    2.30
   0  12  -5    5.30    4.40
   0 -12   5   13.10    3.20
   1 -12   5  488.05   18.20
   1 -12   5  517.25   20.30
   1 -12   5  511.15   20.80
   1 -12   5  503.15   19.00
  -1 -12  -5  485.15   18.20
   1 -12   5  519.25   21.10
   1 -12   5  495.15   17.70
   1 -12   5  488.05   21.00
  -1  12   5  493.85   22.10
  -1 -12  -5  497.25   22.60
   1  12  -5  496.05   22.40
  -1 -12   5  493.65   20.40
   1 -12  -5  499.05   17.90
   1 -12  -5  512.95   22.60
   1  12   5  502.05   23.00
  -1 -12   5  517.55   17.90
  -1 -12   5  520.75   19.60
  -1 -12   5  520.55   19.80
  -1  12  -5  494.35   20.80
   2 -12   5   64.79    6.30
  -2  12   5   75.79    7.80
   2 -12   5   70.19    6.60
   2 -12   5   79.99    6.50
   2 -12   5   69.19    5.40
   2 -12   5   78.09    6.40
   2 -12   5   72.59    4.90
  -2 -12  -5   70.29    7.10
  -2  12   5   62.29    8.50
   2 -12   5   70.49    5.30
   2  12  -5   53.49   10.00
  -2 -12   5   85.89    6.00
  -2 -12   5   72.99    5.80
   2 -12  -5   64.99    5.00
   2 -12  -5   68.89    4.70
   2 -12  -5   70.99    5.10
   2  12   5   68.19    9.20
  -2 -12   5   79.09    6.40
  -2  12  -5   63.09    7.70
   2 -12  -5   67.89    7.00
   3 -12   5  892.51   28.60
  -3  12   5  875.41   33.00
  -3  12   5  868.91   32.40
  -3 -12  -5  872.41   33.40
   3 -12   5  901.91   33.00
   3 -12   5  878.61   31.60
   3 -12   5  893.01   30.00
   3 -12   5  894.91   31.20
   3 -12   5  899.61   31.50
   3 -12   5  884.91   28.80
   3 -12  -5  861.31   28.50
  -3  12  -5  844.22   31.60
  -3 -12   5  896.41   31.20
  -3 -12   5  898.21   30.20
   3 -12  -5  854.01   30.50
  -3 -12   5  929.21   30.60
   3 -12  -5  890.51   28.30
   3 -12  -5  881.41   29.10
   3 -12  -5  875.21   32.80
   3  12   5  834.82   36.00
  -4  12   5  227.88   13.60
   4 -12   5  229.98   10.00
  -4 -12  -5  234.28   13.10
   4 -12   5  226.18   11.90
  -4  12   5  212.78   13.80
   4 -12   5  235.98   12.30
   4 -12   5  230.68   11.20
   4 -12   5  237.38   11.70
   4 -12   5  248.08   13.70
  -4 -12   5  222.88   11.10
  -4 -12   5  243.18   11.30
   4 -12  -5  228.68    9.60
  -4  12  -5  230.48   14.40
   4 -12  -5  240.98   12.60
   4 -12  -5  234.58    9.90
   4  12   5  218.28   16.60
  -4 -12   5  226.28   11.20
   4 -12  -5  234.48   10.40
  -5 -12  -5   76.09    6.40
  -5 -12  -5   71.19    6.30
   5 -12   5   68.89    4.80
   5 -12   5   72.39    5.80
  -5 -12  -5   76.99    4.80
   5 -12   5   76.69    6.10
   5 -12   5   79.59    5.80
   5 -12  -5   69.19    4.10
  -5 -12   5   62.99    5.50
   5 -12  -5   77.89    6.30
   5 -12  -5   74.99    5.00
  -5 -12   5   74.49    5.40
  -5 -12   5   71.49    5.50
   5 -12  -5   70.89    4.50
  -6 -12  -5   71.59    4.60
   6 -12   5   63.29    5.20
  -6 -12  -5   62.79    5.30
   6 -12   5   64.89    5.20
   6 -12   5   66.79    4.50
  -6 -12  -5   74.19    5.70
   6 -12   5   72.59    5.50
  -6 -12   5   76.19    4.90
   6 -12  -5   63.89    3.20
   6 -12  -5   72.69    4.30
  -6 -12   5   70.19    5.10
   6 -12  -5   66.49    4.60
   7 -12   5    8.00    1.70
   7 -12   5   13.80    1.90
  -7 -12  -5   12.40    2.00
  -7 -12  -5    7.70    2.00
   7 -12   5    9.20    2.00
  -7 -12   5   13.30    2.20
   7 -12  -5    9.60    1.60
  -7 -12   5   11.20    1.90
   7 -12  -5   12.00    1.80
   8 -12   5   69.19    4.40
   8 -12   5   66.49    4.50
  -8 -12  -5   70.49    3.70
   8 -12   5   65.49    3.70
   8  12   5   57.79    6.00
   8 -12  -5   64.59    3.40
  -8 -12   5   68.99    4.30
   9 -12   5   80.79    4.10
   9 -12   5   78.79    3.70
   9 -12   5   76.09    4.30
  -9 -12   5   81.39    4.20
   0 -13  -5  230.18   10.20
   0 -13   5  237.28   11.80
   0 -13  -5  211.38   13.20
   0  13   5  217.48   18.30
   0 -13   5  239.48   12.40
   0 -13   5  245.38   10.10
   0 -13   5  217.18   10.80
  -1 -13  -5  219.08   13.20
   1 -13   5  212.08    9.60
   1 -13   5  231.78   11.60
   1 -13   5  223.48   12.20
  -1  13   5  218.78   13.80
   1 -13   5  224.78   12.50
   1 -13   5  226.78    9.80
   1 -13   5  226.78   10.80
   1  13   5  222.18   15.30
  -1 -13   5  222.08    9.70
  -1 -13   5  216.78   11.10
   1 -13  -5  225.78   12.10
   1 -13  -5  228.58   10.00
  -1 -13   5  225.28   11.00
  -1 -13   5  211.78   11.60
   1 -13  -5  227.98   13.50
   2 -13   5  184.58    8.40
  -2 -13  -5  192.48   12.00
   2 -13   5  173.98    8.60
   2 -13   5  163.48   10.30
  -2  13   5  179.08   12.30
   2 -13   5  180.18    8.90
   2 -13   5  189.68   10.40
   2 -13   5  189.88   10.80
  -2 -13   5  181.28    9.70
  -2 -13   5  181.18    9.50
   2 -13  -5  176.78   10.00
  -2 -13   5  184.38   10.40
   2  13   5  149.29   13.10
   2 -13  -5  180.38    8.40
   2 -13  -5  165.08   11.10
  -3 -13  -5  100.19   10.50
   3 -13   5   97.79    7.40
   3 -13   5   92.69    8.10
   3 -13   5  103.29    8.10
  -3 -13  -5   83.39    7.40
   3 -13   5   83.49    8.90
   3 -13   5   86.49    5.50
  -3 -13   5   86.79    7.10
   3 -13  -5   87.69    6.40
   3 -13  -5   95.79    6.20
   4 -13   5  412.46   15.30
   4 -13   5  420.26   16.40
   4 -13   5  430.76   17.70
  -4 -13  -5  419.16   18.30
   4 -13   5  426.66   17.70
  -4 -13  -5  411.36   18.60
   4 -13   5  429.16   17.50
  -4 -13   5  408.76   16.80
  -4 -13   5  413.26   16.50
   4 -13  -5  457.15   18.30
   4 -13  -5  421.06   15.80
   4 -13  -5  414.76   15.20
  -4 -13   5  420.06   16.70
   5 -13   5  332.47   14.40
   5 -13   5  340.47   14.20
   5 -13   5  327.07   12.60
  -5 -13  -5  330.67   14.70
   5 -13   5  343.47   13.70
  -5 -13  -5  328.77   14.60
   5 -13  -5  324.27   12.30
   5 -13  -5  328.87   12.90
  -5 -13   5  325.07   13.40
  -5 -13   5  320.07   14.50
  -5 -13   5  330.07   13.70
   5 -13  -5  344.37   13.90
   6 -13   5   95.19    5.10
   6 -13   5   86.69    5.70
   6 -13   5   87.49    6.00
  -6 -13  -5   95.39    7.30
  -6 -13  -5   93.79    6.00
   6 -13   5   90.29    5.70
   6 -13  -5   91.09    4.70
  -6 -13   5   96.09    5.80
  -6 -13   5   85.99    5.20
  -7 -13  -5    7.60    1.70
   7 -13   5    6.70    1.20
  -7 -13  -5    9.50    1.70
   7 -13   5   11.70    2.10
   7 -13   5    7.80    1.60
  -7 -13   5    9.30    1.60
   7 -13  -5   12.00    1.40
  -7 -13   5    6.30    1.50
   8 -13   5   52.69    4.00
   8 -13   5   53.89    3.40
   8 -13   5   56.09    4.30
   8 -13  -5   56.59    3.40
  -8 -13   5   59.89    4.10
   0 -14  -5  113.29    7.80
   0 -14   5  104.69    7.60
   0 -14   5  116.09    7.00
   0 -14   5  113.19    7.30
   0 -14  -5  109.09    8.70
   0 -14   5  106.79    5.90
   1 -14   5  730.83   24.10
  -1 -14  -5  723.53   28.70
   1 -14   5  716.73   25.00
   1 -14   5  720.73   28.00
   1 -14   5  738.33   27.20
   1 -14   5  712.53   23.60
   1 -14   5  746.23   26.40
  -1 -14  -5  770.72   28.00
   1 -14  -5  726.33   24.30
  -1 -14   5  735.93   25.50
   1 -14  -5  748.63   28.70
  -1 -14   5  698.73   25.80
   1 -14  -5  749.73   26.90
  -1 -14   5  725.03   26.90
   2 -14   5   92.29    5.80
  -2 -14  -5   93.89    7.20
  -2 -14  -5   94.19    8.10
   2 -14   5   91.99    5.50
   2 -14   5   95.99    7.40
   2 -14   5   97.99    5.60
   2 -14   5  100.79    7.30
   2 -14   5  115.69    7.20
  -2 -14   5   86.29    6.20
   2 -14  -5   90.69    5.50
   2 -14  -5  100.99    7.90
   2 -14  -5  102.99    6.80
  -2 -14   5   96.69    6.60
  -2 -14   5   95.09    6.90
  -3 -14  -5  432.36   18.40
   3 -14   5  429.66   18.20
  -3 -14  -5  426.16   18.90
   3 -14   5  459.15   15.80
   3 -14   5  418.86   15.30
   3 -14   5  444.66   17.40
   3 -14   5  435.26   16.00
   3 -14   5  449.36   18.10
  -3 -14   5  432.16   17.00
   3 -14  -5  426.06   18.40
   3 -14  -5  433.26   16.20
   3 -14  -5  425.96   15.50
  -3 -14   5  421.96   17.30
  -3 -14   5  431.56   16.80
  -4 -14  -5  170.08    9.90
   4 -14   5  166.18    9.10
  -4 -14  -5  168.18    9.60
   4 -14   5  167.68    7.70
   4 -14   5  171.18    8.20
   4 -14   5  156.78    9.30
  -4 -14   5  172.28    8.50
  -4 -14   5  178.78    8.80
   4 -14  -5  174.38    7.60
  -4 -14   5  176.78    8.70
   4 -14  -5  174.98    9.40
  -5 -14  -5  200.48    9.90
   5 -14   5  196.78   10.00
   5 -14   5  216.68    9.90
  -5 -14  -5  200.68    9.60
   5 -14   5  197.98    8.90
   5 -14   5  200.98    8.40
  -5 -14   5  208.18    9.40
  -5 -14   5  209.88    9.10
   5 -14  -5  194.88    8.10
   6 -14   5   95.99    5.30
   6 -14   5   95.49    4.80
  -6 -14  -5   93.79    5.50
   6 -14   5   99.29    6.10
  -6 -14   5   98.49    5.10
   6 -14  -5  103.49    4.70
  -6 -14   5   99.69    5.50
  -7 -14  -5   62.69    4.20
   7 -14   5   59.39    4.40
  -7 -14   5   49.90    4.30
  -7 -14   5   59.29    4.40
   7 -14  -5   61.39    2.90
   0 -15   5   26.70    2.80
   0 -15   5   22.30    3.20
   0 -15  -5   15.80    2.80
   0 -15  -5   25.50    4.10
   0 -15   5   23.90    3.30
   0 -15   5   18.00    2.60
   1 -15   5   71.29    4.40
  -1 -15  -5   82.29    6.20
   1 -15   5   65.89    5.20
   1 -15   5   73.59    4.90
  -1 -15  -5   72.09    6.60
   1 -15   5   72.09    5.90
  -1 -15   5   77.79    5.90
  -1 -15   5   78.49    5.50
  -1 -15   5   72.99    5.20
   1 -15  -5   72.49    6.40
   1 -15  -5   71.59    5.40
  -2 -15  -5   10.60    2.80
   2 -15   5   11.40    2.10
  -2 -15  -5   19.10    3.40
   2 -15   5   13.50    2.90
   2 -15   5   12.90    1.90
   2 -15   5   24.70    4.70
  -2 -15   5   12.40    2.60
   2 -15  -5   18.80    3.00
  -2 -15   5   13.30    2.40
   2 -15  -5   14.00    2.10
  -2 -15   5   14.90    2.60
   2 -15  -5   19.20    3.70
   3 -15   5   10.80    2.40
  -3 -15  -5   10.50    2.30
  -3 -15  -5   11.00    2.80
   3 -15   5   21.50    3.30
   3 -15   5   16.80    2.10
  -3 -15   5   15.00    2.40
   3 -15  -5   14.60    2.10
  -3 -15   5   12.70    2.30
  -3 -15   5   14.00    2.50
   3 -15  -5   11.40    2.50
  -4 -15  -5   57.79    4.70
   4 -15   5   54.59    4.80
   4 -15   5   53.79    3.60
   4 -15   5   64.59    4.70
  -4 -15  -5   53.39    4.50
  -4 -15   5   52.69    4.00
   4 -15  -5   52.99    4.60
  -4 -15   5   58.09    4.40
  -4 -15   5   52.69    4.20
   4 -15  -5   52.99    4.20
   5 -15   5    6.90    1.40
   5 -15   5   10.50    1.80
   5 -15   5    8.60    2.30
  -5 -15  -5    3.20    3.00
   5 -15   5    7.60    1.30
  -5 -15  -5    7.40    1.80
  -5 -15   5   10.50    2.00
  -5 -15   5    5.90    1.40
   5 -15  -5    8.80    1.40
   6 -15   5   79.99    3.80
   6 -15   5   73.19    4.70
   6 -15   5   76.29    3.90
  -6 -15  -5   75.99    4.40
  -6 -15   5   81.29    4.50
  -6 -15   5   80.59    4.00
   6 -15  -5   79.09    3.60
   0 -16   5  416.66   15.40
   0 -16   5  391.26   18.40
   0 -16  -5  440.16   17.50
   0 -16  -5  436.76   17.90
   0 -16   5  414.36   16.50
  -1 -16  -5  229.68   11.50
   1 -16   5  227.88    9.30
   1 -16   5  249.88   11.80
   1 -16   5  234.28   10.90
  -1 -16  -5  227.28   12.80
  -1 -16   5  234.68    9.90
   1 -16  -5  231.78   11.60
   1 -16  -5  228.48    9.90
  -1 -16   5  246.88   11.40
  -1 -16   5  244.98   11.70
  -2 -16  -5   56.29    4.90
  -2 -16  -5   45.70    5.00
   2 -16   5   47.70    4.90
   2 -16   5   51.89    3.30
   2 -16   5   46.70    3.20
   2 -16  -5   57.49    4.70
   2 -16  -5   53.49    3.60
  -2 -16   5   54.99    4.30
  -2 -16   5   53.69    4.70
  -2 -16   5   51.19    3.90
  -3 -16  -5   11.00    2.20
   3 -16   5   10.80    1.60
   3 -16   5   14.30    2.20
  -3 -16  -5    9.30    1.90
  -3 -16   5   17.60    2.80
  -3 -16   5    8.70    1.70
  -3 -16   5   11.00    2.10
   3 -16  -5   11.90    2.20
  -4 -16  -5    3.40    1.20
   4 -16   5    3.20    1.40
  -4 -16  -5    2.40    1.20
   4 -16   5    2.20    1.30
  -4 -16   5    2.60    1.10
  -4 -16   5    3.80    1.60
   4 -16  -5    7.70    1.70
  -4 -16   5    2.10    1.00
  -5 -16  -5   13.50    2.10
   5 -16   5   12.40    1.60
  -5 -16   5   12.60    1.70
  -5 -16   5   11.10    1.60
   0 -17  -5   17.90    2.60
   0 -17   5   23.10    2.70
   0 -17  -5   24.90    2.40
   0 -17   5   18.90    1.90
  -1 -17  -5    1.20    1.00
   1 -17   5    3.10    1.40
   1 -17   5    2.30    1.00
   1 -17  -5    1.70    1.00
  -1 -17   5    0.80    1.10
  -1 -17   5    2.40    1.30
   1 -17  -5    1.30    1.20
  -2 -17  -5   72.39    4.90
  -2 -17  -5   86.59    5.60
   2 -17   5   76.39    4.80
  -2 -17   5   76.79    4.60
  -2 -17   5   64.09    4.20
   2 -17  -5   74.89    4.60
   3 -17   5   52.39    3.50
  -3 -17  -5   50.79    3.30
  -3 -17  -5   52.49    3.50
  -3 -17   5   50.09    3.10
  -3 -17   5   44.70    3.40
   3 -17  -5   59.09    3.30
   0   0   6   67.19    3.90
   0   0   6   68.39    8.40
   0   0   6   63.59    2.40
   1   0   6  280.67   19.30
  -1   0   6  296.37    9.90
  -1   0   6  263.37    8.70
   1   0  -6  286.17   18.80
   1   0   6  288.27   18.20
   1   0   6  260.07   10.80
   1   0   6  269.47    9.10
  -2   0   6  456.65   14.60
   2   0   6  418.06   27.00
   2   0   6  425.66   14.60
   2   0  -6  472.25   27.00
   3   0   6   72.89   11.40
   3   0   6   65.19    4.30
  -3   0   6   72.19    4.20
   4   0  -6  155.88   18.30
   4   0   6  144.59    7.70
   4   0   6  141.89   18.00
  -4   0   6  150.08    7.30
   5   0   6   18.30    8.50
   5   0  -6   22.30    9.30
  -5   0   6   21.10    2.90
   5   0   6   24.10    3.40
  -6   0   6   92.19    6.50
   6   0  -6   96.79   17.40
   6   0   6   84.39    6.60
   6   0  -6   81.09    5.50
   6   0   6   91.29    7.10
   6   0   6   80.59   17.10
   7   0   6   17.10    3.40
   7   0  -6   12.20   10.00
   7   0   6   17.70   10.10
  -7   0   6   17.00    3.70
   7   0   6   17.90    3.30
   7   0  -6   15.80    2.50
   8   0   6  147.99    9.30
   8   0   6  124.79   23.90
   8   0   6  151.58    9.40
   8   0  -6  150.68    8.00
   8   0  -6  183.18   29.60
   9   0   6    1.60    1.20
   9   0   6    6.40    9.80
   9   0  -6    7.00   13.40
  -9   0  -6    4.30    5.70
   9   0   6    3.80    1.70
  10   0   6  329.87   13.90
  10   0   6  325.97   14.40
  10   0   6  323.17   14.50
  10   0  -6  318.27   12.70
  11   0   6  129.99    6.80
  11   0  -6  126.09    6.20
  11   0   6  126.39    7.00
  11   0   6  138.29    7.00
  11   0   6  123.89    6.30
  12   0  -6  194.58    7.40
  12   0  -6  172.18    7.80
  12   0   6  177.18    7.70
  12   0   6  192.08    7.70
  12   0   6  179.18    7.20
   0   1   6 6608.74  179.78
   0  -1   6 6352.56  181.68
   0  -1   6 6496.55  194.78
   1  -1   6 4983.90  141.99
   1   1  -6 4439.96  143.99
  -1   1   6 4703.13  130.29
   1   1   6 4502.45  129.59
  -1  -1   6 4745.53  130.19
   1   1   6 4513.35  149.09
   1   1   6 4646.64  131.69
  -1   1  -6 4576.94  128.59
   2   1  -6  127.89   13.50
   2  -1   6  106.99   11.80
   2  -1   6  116.29    5.10
  -2   1   6  122.89    5.60
   2   1   6  113.69   14.20
   2   1   6  115.39    5.60
   2  -1  -6  131.59   13.30
  -2  -1   6  124.79    5.20
   3   1  -6   95.99   12.90
  -3   1   6   97.39    5.30
   3  -1   6   85.99    4.90
   3   1   6   87.99    5.30
  -3  -1   6   98.89    4.70
   3   1   6   82.49   13.50
   3  -1  -6   99.49   12.60
   4  -1   6  523.95   35.40
  -4   1   6  631.64   21.50
   4   1  -6  617.24   40.00
   4  -1   6  610.74   21.30
   4   1   6  622.04   22.00
  -4  -1   6  655.03   20.50
   4  -1  -6  673.93   39.60
   4   1   6  580.24   41.10
   5   1  -6  567.74   41.50
   5  -1   6  497.25   37.10
  -5   1   6  536.45   20.30
   5   1   6  494.65   41.20
  -5  -1   6  568.14   19.40
   5   1   6  547.95   21.10
   5  -1  -6  597.14   40.50
   6  -1   6  108.79    7.40
  -6   1   6  103.99    7.40
   6   1  -6  108.89    8.30
   6  -1   6  101.49   18.10
   6  -1   6   95.79    6.60
   6   1  -6  106.49   20.50
   6  -1  -6  100.29    5.80
   6   1   6  115.59    8.40
   6   1   6   97.29   20.00
  -6  -1   6  103.79    6.60
   6  -1  -6  119.79   19.20
   7   1  -6  295.27   12.70
  -7   1   6  293.47   14.50
   7  -1   6  265.17   31.30
   7   1  -6  330.87   38.20
   7  -1   6  285.97   13.30
   7  -1   6  294.27   14.00
   7  -1   6  304.67   14.20
   7   1   6  244.18   32.90
  -7  -1   6  307.77   13.70
   7  -1  -6  298.27   12.20
   7   1   6  301.87   14.40
   8  -1   6  198.38   11.10
   8   1  -6  201.38    9.70
   8  -1   6  197.38   10.50
   8  -1   6  202.58   11.20
   8  -1   6  169.68   26.10
  -8   1   6  199.68   12.20
   8   1  -6  202.08   32.80
   8  -1  -6  195.18    9.20
   8   1   6  165.58   29.40
  -8  -1   6  197.38   11.20
   8   1   6  200.58   11.30
   8   1   6  189.38   10.70
   9  -1   6   18.00    3.30
   9  -1   6   11.40    9.50
  -9   1   6   15.30    5.50
   9  -1   6   14.80    3.10
   9   1  -6   18.90    2.80
  -9  -1  -6   11.70    5.40
   9  -1   6   20.80    3.20
   9  -1  -6   19.60    2.70
   9  -1  -6   12.00   12.30
   9   1   6   17.40    3.20
  -9   1  -6   13.10    6.90
   9   1   6   17.40   14.00
   9   1   6   15.30    3.00
   9   1   6   14.00    3.20
  10  -1   6  115.99    6.80
  10   1  -6  119.89    6.60
  10  -1   6  126.89    7.90
  10  -1   6  118.59    7.70
  10  -1   6  118.19    6.90
  10  -1  -6  118.49    8.20
  10  -1  -6  120.49    6.40
  10   1   6  125.79    7.90
  10   1   6  128.19    8.20
  10   1   6  122.59    7.60
  11  -1   6  128.29    6.00
  11  -1   6  124.19    7.10
  11  -1   6  135.29    7.00
  11   1  -6  125.69    6.20
  11  -1   6  120.49    6.30
  11   1  -6  131.69    9.20
  11   1   6  133.09    7.60
  11   1   6  132.29    6.90
  11  -1  -6  124.19    6.00
  11  -1  -6  135.79    8.50
  11   1   6  120.79    8.60
  11   1   6  129.49    6.80
  12   1  -6    2.70    0.70
  12  -1   6    0.90    0.80
  12   1  -6    3.90    1.80
  12  -1   6    5.10    1.20
  12  -1  -6    2.40    1.10
  12   1   6    2.50    0.70
  12   1   6    3.80    1.70
  12   1   6    3.00    0.80
  12  -1  -6    1.60    0.90
   0   2   6  186.98    6.60
   0   2   6  175.98   15.90
   0  -2   6  204.88   12.80
   0   2   6  164.78    7.60
   1  -2   6 2899.81   82.59
   1  -2   6 2573.24   83.09
  -1   2   6 2681.83   73.69
   1   2   6 2667.43   73.29
   1   2   6 2586.24   74.99
   1   2   6 2558.74   94.69
  -1  -2   6 2219.48   88.09
  -1   2  -6 2338.17   71.69
  -1  -2   6 2630.94   73.49
  -2   2   6  116.29    5.70
   2  -2   6  107.19   10.40
   2   2  -6  120.49   13.60
  -2  -2   6  120.69    5.00
   2   2   6  115.39    5.70
   2   2   6  105.19   14.30
   2  -2  -6  124.69   13.20
   3   2  -6  535.75   34.20
   3  -2   6  473.95   27.90
  -3   2   6  527.35   18.60
   3   2   6  514.65   37.40
  -3  -2   6  557.04   16.90
   3   2   6  515.65   18.70
   3  -2  -6  622.74   34.30
  -4   2   6  616.54   21.60
   4   2  -6  610.14   40.60
   4  -2   6  542.75   33.30
   4  -2  -6  696.93   39.80
   4   2   6  546.15   42.40
  -4  -2   6  594.64   20.00
   4   2   6  613.94   22.10
   5   2  -6   33.40   11.80
  -5   2   6   36.10    4.00
   5  -2   6   31.40    8.40
   5  -2  -6   38.80   10.20
   5   2   6   35.30    4.40
  -5  -2   6   35.10    3.10
   5   2   6   28.40   11.40
   6  -2   6   10.80    3.50
   6  -2   6   10.60    2.20
   6  -2   6   10.60    6.70
  -6   2   6    6.00    1.80
   6  -2  -6   11.90    7.50
  -6  -2   6   12.70    2.60
   6   2   6    4.30    6.70
   6   2   6    9.50    2.90
   6   2   6    8.90    2.50
   7  -2   6  291.97   29.80
   7  -2   6  316.87   14.40
   7  -2   6  297.67   13.10
   7   2  -6  334.77   38.60
  -7   2   6  241.98   20.00
   7  -2   6  325.87   14.50
   7   2  -6  315.47   13.20
   7  -2  -6  332.17   34.20
   7   2   6  312.37   15.10
  -7  -2   6  309.07   13.00
   7   2   6  268.07   36.70
   7  -2  -6  284.87   11.90
   7   2   6  295.97   16.20
   8   2  -6  380.56   15.40
   8  -2   6  360.26   34.30
  -8   2   6  366.26   18.00
   8  -2   6  400.56   16.90
   8  -2   6  367.66   15.30
   8  -2   6  363.76   16.70
   8  -2  -6  375.16   14.30
   8  -2  -6  398.36   40.30
   8   2   6  371.66   19.60
   8   2   6  372.46   17.50
   8   2   6  384.26   16.90
   8   2   6  301.47   43.20
  -9  -2  -6    6.60    6.20
   9  -2   6   13.60    2.70
   9  -2   6    9.90    8.30
   9  -2   6   12.50    2.90
   9   2  -6   14.20    2.80
   9  -2   6    8.40    2.00
   9  -2   6   16.50    3.00
  -9   2   6   15.30    5.20
   9   2   6    7.90   11.60
   9   2   6    8.10    2.30
   9  -2  -6   15.60    2.40
   9  -2  -6    5.80   10.70
   9   2   6   11.80    3.20
  -9   2  -6   14.10    6.50
  10  -2   6    8.30    1.60
  10  -2   6    1.20    1.40
  10  -2   6    6.10    1.80
  10  -2   6    5.80    2.00
  10   2  -6    3.90    1.50
  10  -2  -6    3.10    1.20
  10   2   6    3.70    1.70
  10  -2  -6    4.90    1.80
  10   2   6    3.80    1.60
  10   2   6    1.70    1.50
  11  -2   6  156.28    7.30
  11  -2   6  162.58    8.20
  11  -2   6  154.78    5.90
  11  -2   6  163.58    7.80
  11   2  -6  131.09    9.10
 -11  -2   6  162.68    7.50
  11   2   6  160.58    8.50
  11  -2  -6  153.58    7.80
  11  -2  -6  156.78    6.90
  11   2   6  155.98    7.90
  12  -2   6   48.40    3.20
  12   2  -6   49.80    2.90
  12   2  -6   50.89    5.00
  12  -2   6   41.20    2.60
  12  -2  -6   45.20    2.60
  12   2   6   45.10    2.70
  12   2   6   49.80    3.00
  12   2   6   46.60    3.00
  12  -2  -6   46.00    2.80
   0   3   6    0.80    0.50
   0   3   6    0.60    2.10
   0  -3   6    3.30    1.80
   0   3   6    1.30    0.60
   0  -3   6    1.10    2.30
  -1   3   6 1429.46   41.10
   1  -3   6 1339.67   45.30
   1  -3   6 1367.16   45.70
   1   3   6 1470.55   40.80
   1   3   6 1387.86   62.89
  -1  -3   6 1183.98   53.19
   1   3   6 1464.25   42.30
  -2   3   6  410.86   14.40
   2  -3   6  358.46   17.80
   2   3  -6  398.66   12.70
   2   3   6  393.56   31.30
   2   3   6  431.46   14.70
  -2  -3   6  343.47   27.00
  -2  -3   6  429.16   13.10
   3  -3   6  484.15   24.80
   3   3  -6  534.45   35.60
  -3   3   6  536.25   19.20
   3   3  -6  552.64   17.80
   3   3   6  515.95   39.50
   3  -3  -6  574.64   33.70
   3   3   6  551.44   19.50
  -3  -3   6  568.24   16.80
   4   3  -6  267.97   10.90
   4  -3   6  248.68   18.80
  -4   3   6  262.07   12.00
   4   3  -6  252.37   26.50
   4   3   6  241.38   28.60
   4  -3  -6  284.97   24.40
  -4  -3   6  283.07    9.40
   4   3   6  278.47   12.70
  -5   3   6  185.88   11.20
   5   3  -6  196.88    9.60
   5   3  -6  178.58   25.10
   5  -3   6  180.78   17.80
  -5  -3   6  207.48    7.80
   5   3   6  172.68   26.70
   5  -3  -6  216.48   22.80
   5   3   6  194.78   11.20
   6  -3   6  275.57   12.50
   6  -3   6  276.47   12.90
   6  -3   6  225.38   24.50
  -6   3   6  269.77   13.90
   6  -3   6  252.57   11.30
   6   3  -6  257.57   31.90
   6  -3   6  260.97   14.10
   6   3   6  266.17   14.60
   6  -3  -6  315.07   30.00
   6   3   6  282.87   14.20
   6  -3  -6  269.67   10.60
   6   3   6  255.27   35.20
   7   3  -6    2.60    1.90
   7  -3   6    4.10    5.40
   7  -3   6    2.40    1.70
   7  -3   6    3.70    1.70
   7  -3   6    8.20    2.30
   7  -3   6    7.60    3.60
  -7   3   6    2.50    1.80
   7  -3  -6    2.30    1.20
   7   3   6    5.50    2.90
   7  -3  -6    0.00    4.90
   7   3   6    4.00    2.00
   7   3   6    3.10    7.00
   8  -3   6  987.40   34.90
   8  -3   6  983.30   32.00
   8  -3   6 1018.20   71.29
   8   3  -6 1003.90   33.30
   8  -3   6 1045.20   34.70
  -8   3   6  967.10   37.10
   8  -3  -6  977.10   34.80
   8  -3  -6 1098.69   68.39
   8   3   6  978.50   39.10
   8  -3  -6 1008.90   31.70
   8   3   6 1000.70   36.40
   8   3   6  898.61   75.49
   9  -3   6  823.72   29.00
   9  -3   6  806.92   29.20
  -9   3   6  834.12   34.10
   9  -3   6  785.22   25.90
   9   3  -6  831.82   27.60
   9  -3   6  824.52   27.20
   9  -3  -6  803.62   26.10
   9   3   6  804.22   28.80
   9   3   6  850.61   30.70
   9  -3  -6  779.72   28.70
   9   3   6  681.73   67.39
  -9   3  -6  762.12   39.40
   9  -3  -6  794.12   58.69
  10  -3   6  187.68    9.80
  10  -3   6  185.38   10.10
  10  -3   6  185.48    7.40
  10   3  -6  185.68    8.80
  10  -3   6  183.48    8.80
  10   3   6  192.88    9.80
  10   3   6  198.18   10.80
  10  -3  -6  178.98    9.50
  10  -3  -6  185.18    8.10
  10   3   6  180.68   10.10
  11   3  -6  124.59    6.00
  11  -3   6  127.99    6.70
  11  -3   6  127.69    6.30
  11  -3   6   99.29    7.80
  11  -3  -6  122.39    6.30
  11   3   6  126.69    6.80
  11  -3  -6  118.59    5.60
  11   3   6  126.79    7.10
 -11  -3   6  126.49    7.60
  12  -3   6  111.39    4.90
  12   3  -6  114.19    5.80
  12   3  -6  117.19    4.90
  12  -3   6  107.79    5.90
  12  -3  -6  118.59    4.60
  12   3   6  115.09    5.00
  12   3   6  107.89    4.80
  12   3   6  112.59    5.10
   0  -4   6 1142.89   44.00
   0   4  -6 1341.47   37.80
   0   4   6 1397.66   39.60
   0   4   6 1314.57   61.59
   0   4   6 1323.97   40.20
   0  -4   6 1489.95   43.80
  -1   4   6  533.85   17.50
   1   4  -6  501.65   15.70
   1   4   6  577.84   18.70
   1   4   6  526.65   36.30
   1   4   6  532.75   17.40
  -1  -4   6  435.86   26.00
  -2   4   6  943.01   28.80
   2   4  -6  882.21   27.00
   2   4   6  896.11   53.39
   2   4   6  968.00   29.20
   2   4   6  894.31   30.00
  -2  -4   6  789.72   44.20
  -3   4   6 1104.09   34.40
   3   4  -6 1103.09   32.70
   3   4   6 1004.60   61.79
   3  -4  -6 1084.39   51.89
  -3  -4   6  894.01   55.99
   3   4   6 1145.59   35.00
   4   4  -6   44.90    4.00
   4  -4   6   40.10    5.70
  -4   4   6   44.40    4.40
   4  -4  -6   50.09   10.50
   4   4   6   33.30   14.20
  -4  -4   6   45.00    2.50
   4   4   6   53.29    5.20
   5  -4   6  405.26   17.30
  -5   4   6  444.66   18.60
   5  -4   6  427.06   17.30
   5  -4   6  421.56   23.80
   5   4  -6  450.75   17.30
   5  -4   6  434.76   15.60
   5   4   6  404.96   43.50
   5  -4  -6  409.46   14.70
   5   4   6  408.26   18.60
   5  -4  -6  474.75   35.20
   5   4   6  448.16   19.40
   6  -4   6  313.37   22.20
   6  -4   6  331.67   14.90
   6  -4   6  340.57   14.50
  -6   4   6  344.67   16.50
   6   4  -6  338.57   15.20
   6  -4   6  350.96   13.30
   6   4   6  347.27   17.50
   6  -4  -6  319.77   12.20
   6   4   6  352.76   16.70
   6   4   6  306.87   40.10
   6  -4  -6  307.77   14.30
   7  -4   6  229.38    9.60
   7  -4   6  236.28   12.30
   7  -4   6  225.78   11.60
  -7   4   6  239.88   14.00
   7  -4   6  243.08   10.70
   7  -4   6  233.58   13.00
   7   4  -6  229.18   11.30
   7  -4  -6  214.08    9.30
   7  -4  -6  239.68    9.90
   7   4   6  264.37   14.10
   7   4   6  243.08   15.10
   7  -4  -6  261.77   29.70
   7   4   6  223.88   35.50
   7  -4  -6  231.78   11.70
   8  -4   6  669.63   23.10
   8  -4   6  652.03   21.50
  -8   4   6  632.14   27.50
   8  -4   6  678.93   25.50
   8  -4   6  666.83   24.70
   8   4  -6  668.93   24.00
   8  -4   6  665.63   25.30
   8   4   6  653.83   29.80
  -8   4  -6  659.43   34.90
   8   4   6  689.43   27.20
   8  -4  -6  630.24   21.90
   8  -4  -6  671.23   22.10
   8  -4  -6  647.04   24.40
   9  -4   6  126.89    8.20
   9  -4   6  133.59    7.30
   9  -4   6  126.39    8.80
   9   4   6  128.29    9.40
   9  -4  -6  140.19   23.90
   9   4   6  132.49   11.40
   9  -4  -6  120.99    6.40
  10  -4   6  102.69    4.00
  10  -4   6   98.59    6.70
  10   4  -6  109.49    6.10
  10  -4   6  103.59    5.90
  10  -4   6  103.79    6.90
  10  -4  -6  102.89    6.20
 -10  -4   6  104.59    6.00
  10   4   6  109.19    7.70
  10  -4  -6  104.79    5.40
  11  -4   6    7.70    1.50
  11  -4   6    8.80    1.70
  11  -4   6   11.90    2.00
  11   4  -6   10.40    1.80
  11   4   6    7.10    2.00
  11  -4  -6   10.80    2.90
  11  -4  -6    9.40    1.30
  11   4   6    6.70    1.60
 -11  -4   6    8.00    2.00
  12   4  -6   36.40    2.30
  12   4  -6   40.50    3.10
  12  -4   6   38.90    2.70
  12  -4   6   44.20    3.00
  12   4   6   36.00    3.10
  12   4   6   37.80    2.40
  12  -4  -6   40.00    2.10
   0   5   6  239.78    9.70
   0   5   6  228.48    9.20
   0   5  -6  240.38    8.10
   0   5   6  223.48   26.80
  -1   5   6 1710.63   49.40
  -1   5   6 1739.23   75.59
   1   5  -6 1642.64   47.70
   1   5   6 1724.83   49.50
  -1  -5   6 1440.86   58.39
   1   5   6 1670.93   50.29
   1   5   6 1651.33   78.79
  -2   5   6 1886.01   78.09
   2   5  -6 1707.43   49.10
   2   5   6 1650.63   82.99
  -2  -5   6 1430.66   66.59
   2   5   6 1672.33   51.89
   2   5   6 1683.03   50.99
   3   5  -6 1673.73   49.00
  -3   5   6 1671.43   50.49
   3   5   6 1667.53   51.19
   3   5   6 1494.75   83.89
   4   5  -6 1796.72   51.99
  -4   5   6 1575.14   56.49
   4   5   6 1559.24   91.39
   4   5   6 1814.12   54.89
   5   5  -6  167.98    9.60
   5  -5   6  207.88   12.40
   5  -5   6  164.58   10.50
   5  -5   6  168.18   13.40
   5  -5   6  179.28    8.40
  -5   5   6  167.48   10.40
   5   5   6  186.38   11.30
   5   5   6  170.98   29.80
   5   5   6  187.58   11.50
   5  -5  -6  199.28   22.30
   5  -5  -6  170.78    9.00
   6  -5   6  324.27   12.80
   6   5  -6  320.57   15.30
   6  -5   6  318.07   15.90
   6  -5   6  331.67   14.20
   6  -5   6  342.87   15.10
  -6   5   6  329.07   17.10
   6   5   6  277.67   23.40
   6  -5  -6  326.67   12.00
   6   5   6  331.97   16.60
   6  -5  -6  345.37   32.30
   6   5   6  300.77   42.00
   6  -5  -6  303.17   11.70
   7  -5   6  821.62   31.30
   7  -5   6  849.02   28.60
  -7   5   6  843.12   32.00
   7   5  -6  771.12   27.80
   7  -5   6  825.42   26.70
   7  -5   6  819.72   29.30
   7  -5   6  774.02   24.10
   7   5   6  828.12   33.60
   7   5   6  854.41   31.80
   7   5   6  728.43   71.79
   7  -5  -6  768.62   25.00
   7  -5  -6  808.92   25.70
   7  -5  -6  739.93   25.80
   7  -5  -6  764.22   27.50
  -7   5  -6  746.63   37.40
   8  -5   6   79.69    7.10
   8  -5   6   75.69    6.50
   8  -5   6   75.69    3.70
  -8   5   6   78.19    8.30
   8  -5   6   76.79    5.30
   8  -5   6   75.39    6.20
   8   5  -6   78.49    6.00
   8  -5  -6   73.19   16.90
  -8   5  -6   71.89   12.10
   8  -5  -6   74.19    4.40
   8  -5  -6   70.49    5.70
   8   5   6   81.79    7.40
   8   5   6   85.29    9.90
   8   5   6  110.89   32.60
   8  -5  -6   72.69    4.70
   9   5  -6  489.45   18.00
   9  -5   6  472.05   18.80
   9  -5   6  467.25   17.30
   9  -5   6  480.55   19.50
   9  -5  -6  451.35   16.20
   9   5   6  474.25   18.80
   9  -5  -6  454.25   17.80
   9   5   6  477.05   20.90
  10  -5   6    2.10    1.30
  10  -5   6    1.70    1.00
  10  -5   6    1.00    1.20
  10  -5  -6    1.40    0.80
 -10  -5   6    1.00    0.80
  10   5   6    1.70    1.60
  10  -5  -6    1.60    1.30
  11   5  -6  150.38    6.50
  11  -5   6  153.38    7.30
  11  -5   6  145.29    7.40
  11  -5   6  148.79    6.50
  11  -5  -6  149.39    6.70
  11   5   6  150.38    6.90
  11  -5  -6  146.19    6.00
 -11  -5   6  152.18    7.30
  11   5   6  142.49    7.60
   0   6   6  164.18   22.00
   0   6   6  185.98    8.30
   0   6  -6  182.48    7.10
   0   6   6  189.28    8.50
  -1   6   6  258.77   27.20
  -1   6   6  260.47   10.60
   1   6  -6  261.57    9.80
  -1   6   6  252.17   10.60
  -1  -6   6  256.27   15.30
   1   6   6  254.37   10.90
  -1   6  -6  266.97    9.40
   1   6   6  252.27   28.90
   1   6   6  276.47   11.60
   2   6  -6  839.02   26.00
  -2   6   6  846.22   51.99
  -2   6   6  819.92   26.80
   2   6   6  827.92   27.60
   2   6   6  794.72   28.10
   2   6   6  753.02   55.09
  -2  -6   6  735.33   40.20
  -3   6   6 1150.18   37.20
   3   6  -6 1215.48   36.40
   3   6   6 1094.19   72.39
  -3  -6   6 1043.10   59.39
   3   6   6 1185.38   38.60
   4  -6   6  413.16   14.80
   4  -6   6  408.16   16.50
   4  -6   6  377.96   17.80
  -4   6   6  424.86   17.50
   4  -6   6  419.56   17.50
   4   6  -6  413.66   16.40
   4  -6   6  411.06   15.80
   4   6   6  371.66   41.80
   4  -6  -6  391.66   13.90
  -4  -6   6  404.56   15.40
   4   6   6  418.56   18.50
   5   6  -6  498.75   20.40
   5  -6   6  478.45   19.10
   5  -6   6  487.65   16.90
   5  -6   6  494.55   18.40
   5  -6   6  451.55   18.30
   5  -6   6  469.95   20.00
  -5   6   6  464.05   20.20
   5  -6   6  478.85   20.80
   5   6   6  425.16   50.99
   5   6   6  494.45   21.50
   5  -6  -6  474.45   16.20
   5  -6  -6  464.55   18.00
   5  -6  -6  451.35   16.00
  -5  -6   6  493.15   17.60
   5   6   6  515.65   22.40
   6  -6   6  213.88   10.70
   6   6  -6  230.68   12.80
  -6   6   6  207.08   12.50
   6  -6   6  207.48    9.30
   6  -6   6  208.98   11.30
   6  -6   6  215.18   12.50
   6  -6  -6  211.28    8.70
   6  -6  -6  197.48    9.30
   6  -6  -6  208.88    8.60
   6  -6  -6  196.78    9.80
   6   6   6  203.88   13.80
  -6  -6   6  196.38    9.50
   6   6   6  197.98   12.50
   7  -6   6  587.04   21.60
   7   6  -6  575.34   24.10
   7  -6   6  567.44   22.30
   7  -6   6  574.74   19.80
   7  -6   6  574.74   23.50
  -7   6   6  534.35   24.20
   7  -6  -6  542.05   18.60
   7   6   6  467.35   89.89
  -7   6  -6  489.15   29.10
   7   6   6  562.24   24.30
   7  -6  -6  531.75   20.20
   7  -6  -6  552.14   18.70
   7   6   6  550.44   26.60
   7  -6  -6  583.84   19.70
   8  -6   6  117.49    6.60
  -8   6   6  114.29   10.30
   8  -6   6  112.79    7.50
   8   6  -6  117.69    7.30
   8  -6   6  108.69    8.20
   8  -6   6  112.99    7.90
  -8   6  -6  104.09   14.50
   8  -6  -6  112.39    6.10
   8   6   6   74.39   29.90
   8   6   6  112.69    9.00
   8  -6  -6  110.29    5.80
   8   6   6  109.09   12.20
   8  -6  -6  110.49    5.60
   8  -6  -6  103.89    6.70
   9  -6   6   60.59    5.50
   9  -6   6   50.19    4.00
   9   6  -6   56.29    4.80
   9  -6   6   53.19    4.80
   9   6   6   59.69    5.30
   9   6   6   57.89    6.20
   9  -6  -6   53.39    3.60
  -9  -6   6   52.99    4.40
   9  -6  -6   54.39    3.70
   9  -6  -6   47.40    4.30
  10  -6   6  106.59    6.50
  10  -6   6  117.69    6.90
  10  -6   6  114.09    5.90
  10   6  -6  122.19    6.20
  10  -6  -6  113.09    5.90
  10   6   6  113.79    7.70
  10  -6  -6  114.29    5.30
 -10  -6   6  110.49    6.00
  11  -6   6   13.90    1.90
  11  -6   6   11.20    1.80
  11  -6   6   10.10    1.50
  11   6  -6    8.40    1.50
  11   6   6   13.40    2.10
 -11  -6   6    8.90    1.40
  11  -6  -6    9.80    1.20
  11   6   6    8.20    1.60
   0   7  -6  113.99    5.40
   0   7  -6  125.09    5.80
   0   7   6  116.19    6.50
   0   7   6  114.29    6.60
   0   7   6   94.39   20.40
   1   7  -6  297.47   11.30
  -1   7   6  293.17   11.90
  -1   7   6  267.57   11.60
   1   7   6  270.47   37.30
   1   7   6  288.47   12.40
  -1   7  -6  298.27   10.70
   1   7   6  279.27   12.60
  -2   7   6  898.61   28.70
   2   7  -6  856.81   27.90
   2   7   6  762.32   59.49
   2   7   6  836.52   29.80
   2   7   6  888.11   29.80
   3   7  -6  350.86   14.10
   3  -7   6  309.27   15.20
  -3   7   6  349.47   14.40
   3  -7   6  339.57   13.30
   3  -7   6  314.77   14.30
   3  -7  -6  303.97   11.50
  -3  -7   6  284.97   27.80
   3   7   6  312.57   40.30
  -3  -7   6  307.67   12.50
   3   7   6  323.77   15.30
  -3  -7   6  311.27   12.80
   3  -7  -6  312.17   13.30
   4  -7   6   67.59    5.70
  -4   7   6   68.29    6.10
   4  -7   6   60.69    5.10
   4  -7   6   76.99    4.70
   4  -7   6   84.79    6.90
   4  -7   6   67.99    6.60
   4   7  -6   74.19    6.40
   4  -7   6   68.59    5.70
   4   7   6   64.59    7.50
   4   7   6   67.59    6.90
  -4  -7   6   65.49    4.70
   4   7   6   56.29   22.60
   4  -7  -6   64.49    4.20
   4  -7  -6   73.69    4.20
  -5   7   6  294.17   14.80
   5  -7   6  296.27   13.70
   5  -7   6  285.57   11.60
   5  -7   6  311.57   15.50
   5   7  -6  299.97   14.60
   5  -7   6  275.47   14.40
   5  -7   6  307.07   13.10
   5  -7   6  285.57   13.10
   5  -7  -6  282.17   11.80
   5  -7  -6  275.47   10.80
  -5  -7   6  291.27   12.10
   5  -7  -6  288.37   10.90
  -5  -7   6  313.47   12.80
  -5   7  -6  265.77   18.10
   5   7   6  274.57   15.20
   5   7   6  287.77   16.30
   5   7   6  261.27   41.40
   6   7  -6  427.56   19.60
  -6   7   6  397.16   19.40
   6  -7   6  420.16   17.90
   6  -7   6  394.16   16.70
   6  -7   6  441.16   15.90
   6  -7   6  437.16   17.20
   6   7   6  461.25   21.10
  -6   7  -6  431.96   30.80
  -6  -7   6  405.56   15.70
   6  -7  -6  420.46   15.80
   6  -7  -6  401.16   14.50
   6   7   6  396.86   55.69
   6   7   6  416.36   21.90
  -6  -7   6  412.16   16.50
   6  -7  -6  405.36   14.70
   6  -7  -6  394.36   15.70
   7  -7   6    9.30    2.30
   7  -7   6    9.00    2.70
   7  -7   6   15.00    3.60
   7   7  -6    9.90    5.30
  -7   7   6    3.60    3.30
   7  -7   6   10.30    2.50
   7  -7  -6   10.60    1.80
   7  -7  -6    7.40    1.50
   7   7   6    0.50    4.40
  -7  -7   6   12.20    2.50
   7  -7  -6   16.10    2.80
  -7  -7   6   13.50    3.20
   7   7   6    7.10    2.80
   7  -7  -6   10.10    2.10
  -7   7  -6    9.60    5.50
   8  -7   6  208.08   10.80
   8  -7   6  211.88   11.50
   8  -7   6  207.88    9.50
   8   7   6  195.18   12.50
   8  -7  -6  219.58   12.80
   8  -7  -6  207.68    9.80
   8  -7  -6  229.88   10.50
  -8  -7   6  219.98   10.30
   8  -7  -6  200.78    8.70
   9  -7   6  145.59    8.40
   9   7  -6  139.39    7.80
   9  -7   6  134.09    7.00
   9  -7   6  142.59    8.00
   9  -7  -6  140.19    7.10
   9  -7  -6  154.58    7.80
   9  -7  -6  142.29    6.40
  -9  -7   6  135.89    7.30
   9   7   6  144.99    9.70
  10  -7   6  117.49    6.60
  10  -7   6   98.29    8.30
  10  -7   6  118.09    5.80
  10   7  -6  120.59    5.80
 -10  -7   6  118.59    7.50
  10  -7  -6  114.39    5.40
  11  -7   6   81.19    4.50
  11  -7   6   80.89    5.10
  11  -7   6   89.69    4.40
  11   7   6   77.99    4.80
 -11  -7   6   73.89    4.00
  11  -7  -6   77.59    3.00
   0   8   6    5.00    1.50
   0  -8   6    3.00    1.60
   0  -8   6    4.50    2.10
   0  -8   6    0.10    2.30
   0  -8  -6    1.10    1.30
   0   8  -6    6.40    1.70
   0  -8   6    4.00    1.70
  -1  -8  -6  761.22   27.40
  -1  -8  -6  802.32   30.40
   1  -8   6  791.12   28.20
   1  -8   6  830.72   27.70
  -1   8   6  854.91   27.80
  -1   8   6  832.62   27.80
   1  -8   6  807.42   28.00
   1   8  -6  845.92   27.20
  -1  -8   6  870.21   29.30
   1   8   6  839.92   28.60
  -1  -8   6  808.22   27.10
  -1   8  -6  877.11   26.50
  -1  -8   6  797.82   28.60
   1  -8  -6  772.32   26.20
  -1  -8   6  800.12   27.10
   1   8   6  838.52   28.90
   1  -8  -6  808.22   26.30
   2  -8   6  143.59    9.80
   2  -8   6  162.98    9.00
   2   8  -6  157.88    8.70
  -2  -8  -6  149.39    9.00
  -2   8   6  159.08    8.50
   2  -8   6  144.19    8.70
   2  -8   6  158.28    8.30
  -2   8   6  152.58    8.50
  -2  -8   6  149.99    7.90
  -2   8  -6  164.28    7.70
   2  -8  -6  159.88    7.50
  -2  -8   6  156.28   13.10
  -2  -8   6  147.49    7.90
   2   8   6  147.79    9.20
  -2   8  -6  143.19   10.00
   2  -8  -6  148.79    7.00
  -2  -8   6  138.89    8.20
   3   8  -6  169.38    9.40
   3  -8   6  158.08    9.30
   3  -8   6  168.18    9.10
   3  -8   6  151.18   10.20
   3  -8   6  154.48    8.40
  -3   8   6  157.18    9.00
   3  -8   6  163.38    9.50
   3  -8  -6  158.08    7.80
  -3  -8   6  146.89    8.70
  -3  -8   6  158.18    8.00
   3  -8  -6  162.08    7.20
  -3  -8   6  156.78    8.30
   3  -8  -6  147.99    7.00
   3   8   6  169.58   10.80
  -3   8  -6  151.58   11.20
   4  -8   6  855.71   28.50
   4  -8   6  847.42   29.50
   4   8  -6  865.31   30.60
   4  -8   6  859.41   27.00
   4  -8   6  841.72   30.50
   4  -8   6  824.52   29.00
   4  -8   6  817.02   31.40
  -4   8   6  837.02   30.70
   4  -8  -6  832.02   26.30
   4  -8  -6  831.12   26.20
  -4   8  -6  786.02   34.50
  -4  -8   6  850.71   28.20
   4   8   6  799.42   31.90
  -4  -8   6  849.91   27.90
   4  -8  -6  858.01   27.60
  -4  -8   6  785.52   29.00
   5  -8   6  148.79    8.30
   5  -8   6  134.39    6.90
   5  -8   6  125.69    9.00
   5  -8   6  127.39    8.10
   5   8  -6  139.69   10.20
   5  -8   6  132.69    8.60
  -5   8   6  120.89    9.10
   5  -8   6  141.49    9.80
   5  -8  -6  137.39    7.30
   5  -8  -6  139.89    6.60
  -5  -8   6  144.49    7.80
  -5   8  -6  113.59   12.10
   5  -8  -6  133.29    6.40
   5   8   6  123.39   11.00
  -5  -8   6  132.59    7.50
   5   8   6  128.19   10.10
   6  -8   6   46.10    5.30
   6   8  -6   50.39    8.50
  -6   8   6   49.90    6.20
   6  -8   6   48.90    4.80
  -6  -8  -6   39.50    5.30
   6  -8   6   48.80    4.10
   6  -8   6   53.89    6.10
   6  -8   6   44.70    5.00
  -6  -8   6   57.39    4.70
   6  -8  -6   46.40    3.50
   6  -8  -6   39.80    4.40
   6  -8  -6   53.79    4.10
  -6  -8   6   47.60    4.20
   6  -8  -6   50.39    3.60
   6   8   6   60.19    8.50
   6   8   6   43.00    6.30
  -7  -8  -6  305.57   13.90
   7  -8   6  324.17   14.90
   7  -8   6  313.07   15.80
  -7   8   6  324.37   19.10
   7  -8   6  306.07   12.50
   7  -8   6  308.87   13.90
   7  -8  -6  301.07   11.50
   7  -8  -6  297.57   12.50
  -7  -8   6  295.87   13.10
  -7   8  -6  289.77   23.70
   7   8   6  307.17   16.60
   7  -8  -6  308.57   11.60
   7  -8  -6  322.47   12.70
  -7  -8   6  302.67   12.30
   7   8   6  319.37   22.70
   8  -8   6   73.59    6.10
   8  -8   6   74.99    5.00
   8  -8   6   75.99    5.80
   8   8   6   69.69    7.10
   8  -8  -6   72.29    4.20
   8  -8  -6   68.79    4.80
   8  -8  -6   78.49    4.70
  -8  -8   6   72.79    5.20
   8  -8  -6   75.79    4.20
   9  -8   6   46.10    3.50
   9  -8   6   47.60    4.20
   9  -8   6   48.30    4.50
   9  -8  -6   45.10    3.50
  -9  -8   6   46.40    3.90
   9   8   6   50.29    5.40
   9  -8  -6   47.80    3.10
   9  -8  -6   49.40    3.10
  10  -8   6    3.90    1.20
  10  -8   6    4.70    1.20
  10  -8   6    5.70    1.40
 -10  -8   6    4.80    1.20
  10   8   6    4.00    1.60
  10  -8  -6    6.30    1.00
  10   8   6    6.20    1.70
  11  -8   6   14.90    1.60
  11  -8   6   11.90    1.50
 -11  -8  -6   13.20    1.50
  11  -8   6   16.10    1.80
 -11  -8   6   12.80    1.40
  11   8   6   13.50    1.80
   0  -9   6  169.48    9.50
   0   9   6  158.88   10.20
   0   9  -6  176.28    8.60
   0  -9   6  164.28    7.40
   0  -9   6  160.48   10.10
   0  -9   6  151.68    8.60
   0  -9   6  163.18    9.20
   0  -9   6  161.38    8.40
   0  -9  -6  154.18    8.20
   0  -9  -6  175.28    8.00
   0   9   6  156.68    9.20
  -1  -9  -6   80.59    4.90
   1  -9   6   74.09    5.70
   1  -9   6   65.39    5.70
   1  -9   6   74.99    6.00
   1  -9   6   73.69    6.90
   1  -9   6   72.89    5.30
   1   9  -6   75.79    5.90
  -1   9   6   73.59    5.60
  -1  -9  -6   70.89    5.60
   1  -9   6   72.09    4.60
  -1   9   6   74.99    5.90
   1  -9   6   72.99    6.10
  -1  -9   6   80.79    6.70
  -1  -9   6   77.19    5.50
   1  -9  -6   66.69    4.60
   1  -9  -6   76.29    4.90
  -1   9  -6   86.29    5.60
   1  -9  -6   79.49    5.20
   1   9   6   76.99    6.40
  -1  -9   6   76.59    5.50
   1   9   6   66.79    6.30
  -1  -9   6   79.59    6.00
  -2   9   6  605.84   21.70
   2  -9   6  591.74   21.20
   2  -9   6  571.24   22.00
   2   9  -6  610.54   22.30
   2  -9   6  561.94   21.00
   2  -9   6  538.55   23.20
   2  -9   6  584.04   19.30
  -2   9   6  555.94   21.60
   2  -9   6  584.24   22.10
   2  -9   6  546.55   20.10
   2   9   6  593.14   23.70
  -2  -9   6  587.84   20.90
  -2   9  -6  522.15   26.00
   2  -9  -6  564.74   19.10
  -2   9  -6  561.04   23.10
  -2  -9   6  580.94   19.70
  -2  -9   6  588.84   21.80
   2  -9  -6  581.74   20.00
   2  -9  -6  546.65   19.50
  -2  -9   6  601.44   20.80
   3  -9   6   59.09    5.40
  -3   9   6   54.29    5.40
   3   9  -6   62.59    6.30
   3  -9   6   66.29    6.70
   3  -9   6   51.39    5.70
   3  -9   6   62.59    5.10
   3  -9   6   62.89    4.30
   3  -9   6   62.79    5.60
   3  -9   6   60.29    4.80
  -3  -9   6   58.29    4.70
   3  -9  -6   64.19    4.10
  -3  -9   6   64.69    5.60
   3   9   6   66.79    7.00
   3  -9  -6   63.49    4.60
   3   9   6   55.69    8.60
  -3  -9   6   50.49   11.90
   3  -9  -6   56.39    6.10
   3  -9  -6   64.89    4.20
  -3  -9   6   65.69    5.10
  -3   9  -6   65.09    8.40
   4  -9   6  202.28   11.60
   4  -9   6  206.48   10.80
   4  -9   6  197.48   10.80
   4  -9   6  221.58    9.30
   4  -9   6  216.38   10.50
   4  -9   6  209.98   12.60
  -4   9   6  195.58   11.30
   4   9  -6  208.98   12.50
   4  -9  -6  202.38    8.70
   4   9   6  193.38   13.60
   4  -9  -6  208.88    9.60
   4   9   6  206.18   13.00
  -4  -9   6  207.18    9.90
  -4  -9   6  211.08   10.10
  -4  -9   6  205.68   10.50
   4  -9  -6  202.98    8.70
   4  -9  -6  195.88   11.90
   5  -9   6  509.25   17.70
   5  -9   6  484.45   19.80
   5  -9   6  491.65   21.90
  -5   9   6  494.85   21.40
   5   9  -6  483.65   22.20
   5  -9   6  470.85   19.30
   5  -9   6  499.85   19.30
   5  -9   6  500.05   21.20
   5   9   6  477.65   24.40
   5   9   6  483.25   22.90
   5  -9  -6  489.65   18.10
  -5  -9   6  500.85   18.60
   5  -9  -6  500.45   17.00
  -5  -9   6  491.85   18.50
  -5   9  -6  511.85   26.50
   5  -9  -6  486.85   16.90
   6  -9   6   71.99    5.80
   6  -9   6   75.09    6.30
   6  -9   6   68.79    4.70
   6  -9   6   72.99    7.40
  -6   9   6   65.29    7.30
   6  -9   6   72.49    5.80
  -6  -9  -6   50.59    5.90
  -6  -9   6   66.39    5.10
  -6  -9   6   65.79    5.00
   6  -9  -6   68.69    4.30
   6   9   6   64.49    7.30
   6   9   6   65.29    9.80
   6  -9  -6   74.99    5.20
  -6   9  -6   76.19   11.90
   6  -9  -6   54.89    4.60
   6  -9  -6   64.79    4.30
   7  -9   6   55.69    4.20
   7  -9   6   57.09    5.10
  -7  -9  -6   53.79    5.30
   7  -9   6   68.69    7.40
   7  -9   6   45.80    5.00
   7   9   6   61.59    8.30
   7  -9  -6   56.19    4.80
  -7  -9   6   50.69    4.30
   7  -9  -6   56.99    4.30
  -7  -9   6   55.19    4.60
   7  -9  -6   50.09    4.10
   8  -9   6   60.79    5.00
   8  -9   6   53.89    4.10
   8  -9   6   62.49    5.30
  -8  -9   6   56.39    4.40
   8  -9  -6   60.69    4.20
   8  -9  -6   60.79    3.70
   8   9   6   48.50    5.80
   8  -9  -6   57.39    3.50
   8  -9  -6   62.29    4.00
   9  -9   6    8.70    2.00
   9  -9   6   11.60    1.70
   9  -9   6    8.50    2.00
   9  -9  -6   13.90    2.20
  -9  -9   6   14.40    2.10
   9   9   6   18.20    3.60
  10  -9   6    4.90    1.10
  10  -9   6    3.00    1.10
  10  -9   6    2.60    1.00
 -10  -9   6    5.30    1.30
  10   9   6    7.70    2.10
   0 -10   6 2249.77   72.39
   0  10   6 2500.55   75.39
   0 -10   6 2465.75   73.79
   0 -10  -6 2465.15   71.49
   0 -10   6 2421.66   72.89
   0 -10   6 2563.24   75.19
   0  10  -6 2571.94   73.79
   0 -10   6 2331.27   75.39
   0  10   6 2505.65   75.69
   0 -10  -6 2395.16   73.19
   0 -10   6 2436.96   74.49
   0 -10   6 2476.55   71.19
   1 -10   6  522.55   17.90
   1 -10   6  516.25   21.80
   1 -10   6  509.15   19.00
   1 -10   6  522.95   20.20
  -1  10   6  537.05   20.60
   1 -10   6  536.85   20.50
  -1 -10  -6  529.85   20.40
   1  10  -6  538.85   20.80
   1 -10   6  510.25   19.00
   1 -10   6  542.95   21.00
  -1 -10  -6  511.05   18.30
  -1  10   6  516.75   20.80
  -1 -10   6  538.65   21.80
  -1 -10   6  533.05   19.70
  -1 -10   6  512.25   20.50
   1  10   6  513.25   21.70
   1 -10  -6  509.05   19.00
  -1 -10   6  518.75   17.80
   1 -10  -6  515.05   17.90
   1  10   6  496.65   21.60
  -1  10  -6  539.95   19.60
  -1 -10   6  519.45   19.40
  -1 -10   6  487.65   20.80
   2 -10   6  397.76   14.30
   2 -10   6  383.26   16.10
   2 -10   6  387.36   15.60
   2 -10   6  391.26   15.10
  -2  10   6  379.86   16.90
   2 -10   6  405.46   18.40
   2  10  -6  405.06   17.60
   2 -10   6  391.46   16.90
   2 -10   6  378.66   16.70
  -2  10   6  318.87   19.20
   2 -10  -6  404.56   15.00
   2  10   6  377.36   18.80
   2 -10  -6  393.16   14.20
  -2 -10   6  394.46   14.30
  -2 -10   6  391.76   15.70
   2 -10  -6  382.96   14.80
  -2 -10   6  388.26   15.70
   2 -10  -6  377.36   18.70
  -2 -10   6  407.86   16.80
  -2  10  -6  415.16   16.00
   3 -10   6  460.35   17.40
   3 -10   6  516.45   21.20
  -3  10   6  486.55   19.80
   3 -10   6  477.85   20.90
   3 -10   6  471.45   18.70
   3 -10   6  507.25   17.20
   3  10  -6  509.75   21.10
   3 -10  -6  418.96   19.70
  -3  10  -6  521.15   21.30
  -3 -10   6  483.55   19.30
  -3  10  -6  507.55   29.80
   3  10   6  386.36   26.00
   3 -10  -6  503.85   17.00
   3 -10  -6  490.25   21.30
   4 -10   6   86.19    5.20
   4 -10   6   68.69    5.80
  -4  10   6   76.29    7.10
   4 -10   6   71.39    7.30
   4 -10   6   76.29    5.90
  -4  10   6   80.59    7.10
   4 -10   6   88.79    7.10
   4  10  -6   69.99    9.70
   4 -10   6   78.49    6.30
   4  10   6   69.19    8.80
  -4  10  -6   91.19    8.30
   4 -10  -6   74.49    5.30
   4 -10  -6   81.39    7.40
   4 -10  -6   72.59    4.70
  -4 -10   6   80.09    5.80
  -4 -10   6   74.19    5.50
  -4 -10   6   68.49    5.80
   4 -10  -6   82.09    4.80
   4  10   6   78.99    9.40
  -4  10  -6   81.49   13.40
   5 -10   6   77.59    7.40
   5 -10   6   80.19    7.00
   5 -10   6   71.29    5.80
   5 -10   6   69.19    4.80
   5 -10   6   86.39    6.50
  -5 -10  -6   69.89    7.00
   5 -10   6   70.49    6.00
  -5  10   6   75.89    7.60
   5 -10  -6   73.19    4.60
   5  10   6   62.49    8.00
   5  10   6   66.99   10.10
  -5 -10   6   70.59    5.40
   5 -10  -6   72.39    4.50
  -5  10  -6   81.59   12.60
   5 -10  -6   78.09    5.30
  -5 -10   6   75.99    5.50
   6 -10   6  644.54   23.50
   6 -10   6  609.84   23.40
   6 -10   6  661.13   26.30
   6 -10   6  684.03   24.60
  -6 -10  -6  570.64   24.90
  -6  10   6  637.64   26.80
   6 -10   6  649.43   21.80
   6  10   6  610.44   26.20
  -6 -10   6  641.44   22.70
   6  10   6  603.44   30.50
   6 -10  -6  626.64   20.90
   6 -10  -6  646.34   22.10
   6 -10  -6  664.53   21.00
  -6 -10   6  650.43   22.30
   7 -10   6   42.00    4.20
   7 -10   6   40.30    3.60
  -7 -10  -6   39.60    4.30
   7 -10   6   31.00    3.90
   7 -10  -6   40.20    3.10
   7  10   6   40.70    5.70
  -7 -10   6   39.20    3.70
   7 -10  -6   41.00    3.40
   7 -10  -6   41.30    3.00
  -7 -10   6   42.60    3.60
   8 -10   6  124.69    6.30
   8 -10   6  127.79    7.50
   8 -10   6  122.59    7.20
   8  10   6  132.49    8.80
   8 -10  -6  138.79    6.30
   8 -10  -6  130.79    5.50
  -8 -10   6  125.49    6.80
   8 -10  -6  130.89    5.90
   9 -10   6   30.20    3.00
   9 -10   6   32.80    3.20
  -9 -10  -6   32.60    2.70
   9 -10   6   28.80    2.40
  -9 -10   6   31.20    2.80
   9  10   6   28.70    4.10
  10 -10   6   21.20    2.00
 -10 -10  -6   18.60    1.70
  10 -10   6   18.60    1.60
  10 -10   6   21.40    2.20
 -10 -10   6   19.80    2.50
  10  10   6   17.00    2.10
   0 -11   6   45.10    5.60
   0  11  -6   43.70    7.50
   0 -11   6   58.89    5.60
   0 -11   6   62.99    6.10
   0 -11  -6   51.19    5.00
   0 -11   6   64.39    6.90
   0 -11  -6   52.29    5.10
   0  11   6   54.69    6.10
   0 -11   6   62.69    5.90
   0  11   6   46.20    9.40
   0 -11   6   48.00    4.80
   0 -11  -6   55.89    6.30
   0 -11   6   53.89    4.00
  -1  11   6  682.63   26.30
   1 -11   6  630.04   22.70
  -1  11   6  680.13   25.90
   1 -11   6  699.63   25.50
   1 -11   6  670.03   24.70
   1 -11   6  672.43   25.40
   1 -11   6  656.93   24.80
  -1 -11  -6  652.13   22.60
   1 -11   6  661.53   25.20
  -1 -11   6  635.34   24.80
  -1 -11   6  669.23   22.00
  -1 -11   6  664.43   24.20
   1 -11  -6  656.43   27.60
  -1 -11   6  674.23   23.80
   1 -11  -6  659.93   22.40
  -1  11  -6  660.63   24.60
  -1 -11   6  677.93   25.20
   1 -11  -6  639.64   23.40
   1  11   6  638.54   26.90
   2 -11   6  238.08   12.20
   2 -11   6  233.28   10.60
   2  11  -6  233.78   18.40
  -2  11   6  204.88   15.20
   2 -11   6  222.48   13.00
   2 -11   6  220.18   10.70
   2 -11   6  235.68    9.80
  -2 -11  -6  229.18   14.10
   2 -11   6  241.08   12.00
  -2  11   6  226.68   12.70
   2 -11   6  241.58   12.40
  -2 -11   6  221.98   11.00
  -2  11  -6  231.58   11.90
   2 -11  -6  221.18   13.20
  -2 -11   6  223.48   11.70
  -2 -11   6  224.98   11.10
   2 -11  -6  227.78    9.60
   2 -11  -6  229.08   10.30
   2 -11  -6  211.98   10.20
   2  11   6  228.58   14.40
   3 -11   6  196.38   10.80
   3 -11   6  198.38    8.80
  -3 -11  -6  181.68   12.10
   3 -11   6  178.98   11.00
  -3  11   6  192.08   11.30
  -3  11   6  200.78   11.90
   3 -11   6  199.48   12.10
   3 -11   6  201.28    9.30
   3 -11   6  197.08   10.50
   3 -11   6  192.98   10.00
  -3 -11   6  189.58   10.40
  -3 -11   6  200.68   10.10
   3 -11  -6  193.18    9.00
   3 -11  -6  195.08    8.70
   3  11   6  185.78   13.70
   3 -11  -6  196.08    9.20
   3 -11  -6  191.08   12.00
  -3  11  -6  182.88   10.80
  -3 -11   6  195.78   10.00
   4 -11   6    1.40    1.20
   4 -11   6    2.50    1.80
   4 -11   6    4.40    1.30
   4 -11   6    3.60    1.60
   4 -11   6    2.00    2.20
  -4 -11  -6    4.30    2.50
  -4  11   6   -1.60    2.60
  -4  11   6    2.60    2.40
  -4  11  -6    5.80    4.00
   4 -11  -6    6.80    3.00
   4  11   6    4.40    4.60
  -4 -11   6    4.90    1.90
  -4 -11   6    6.30    2.10
   4 -11  -6    2.80    1.30
   4 -11  -6    4.50    1.40
  -4 -11   6    7.30    2.10
   4 -11  -6    6.70    1.40
   5 -11   6    8.90    1.80
  -5  11   6    7.30    4.20
   5 -11   6    9.20    2.40
   5 -11   6    8.10    2.20
   5 -11   6    9.00    2.80
  -5 -11  -6    4.40    1.60
   5 -11   6    8.30    2.30
  -5 -11  -6   12.40    3.00
  -5  11   6    7.90    3.10
  -5 -11   6   12.80    3.50
   5 -11  -6    6.10    1.40
  -5 -11   6   11.60    2.40
  -5 -11   6   10.70    2.50
   5 -11  -6   10.10    1.70
   5 -11  -6    8.50    1.90
   5  11   6    7.10    3.80
   5  11   6    8.40    5.70
   6 -11   6  233.08   11.40
  -6 -11  -6  232.48   11.80
   6 -11   6  232.58   12.90
   6 -11   6  228.18    9.90
   6 -11   6  227.58   10.80
  -6 -11  -6  239.28   10.00
   6 -11   6  240.68   11.40
  -6 -11  -6  213.48   11.40
   6 -11  -6  218.18    9.00
  -6 -11   6  231.08   10.30
  -6 -11   6  231.08   10.70
   6  11   6  215.78   13.20
   6 -11  -6  224.28    9.20
   6 -11  -6  240.28   10.20
   7 -11   6  157.08    8.50
  -7 -11  -6  160.98    7.40
  -7 -11  -6  150.68    8.10
   7 -11   6  161.08    8.60
   7 -11   6  151.08    7.30
   7 -11  -6  157.08    6.70
  -7 -11   6  160.78    7.50
   7 -11  -6  160.88    7.30
   7  11   6  146.29   10.00
   7 -11  -6  150.48    6.30
  -7 -11   6  155.18    8.00
  -8 -11  -6   41.50    3.00
   8 -11   6   34.80    2.90
   8 -11   6   41.60    3.80
   8 -11   6   33.70    3.40
   8  11   6   51.19    5.00
  -8 -11   6   36.80    3.40
   8 -11  -6   33.10    3.10
   9 -11   6   13.50    1.80
   9 -11   6   11.80    1.50
   9 -11   6   10.80    1.80
  -9 -11  -6    9.10    1.40
   9  11   6   11.20    2.30
  -9 -11   6   10.50    1.60
   0 -12   6  364.96   16.90
   0  12   6  381.96   18.70
   0 -12  -6  379.56   14.50
   0 -12   6  386.46   14.20
   0 -12   6  390.56   17.20
   0 -12   6  382.66   17.90
   0 -12   6  376.56   15.50
   0 -12  -6  371.56   18.70
   0 -12   6  391.36   16.60
   1 -12   6  546.65   20.10
   1 -12   6  602.24   22.80
   1 -12   6  590.74   23.10
   1 -12   6  572.84   23.30
  -1 -12  -6  571.54   25.20
   1 -12   6  615.54   23.60
   1 -12   6  582.64   21.10
  -1  12   6  562.24   24.20
   1 -12   6  597.34   20.00
  -1 -12   6  595.94   19.80
   1 -12  -6  568.74   20.00
  -1 -12   6  581.84   22.10
   1 -12  -6  589.34   25.20
   1  12   6  507.25   24.80
  -1 -12   6  588.14   22.90
  -1 -12   6  595.14   21.60
   1 -12  -6  570.94   21.40
   2 -12   6   70.79    5.20
   2 -12   6   71.49    4.70
   2 -12   6   62.49    5.90
  -2 -12  -6   72.69    7.20
  -2  12   6   74.19    9.40
   2 -12   6   68.39    6.10
   2 -12   6   77.69    7.00
   2 -12   6   71.19    6.30
   2 -12   6   69.79    5.20
  -2  12   6   70.09    7.70
   2  12   6   63.69    8.70
  -2 -12   6   70.19    5.70
  -2 -12   6   67.39    5.70
   2 -12  -6   75.29    5.30
  -2 -12   6   76.19    6.40
   2 -12  -6   73.09    7.20
   2 -12  -6   69.59    4.70
   3 -12   6  627.14   21.60
   3 -12   6  665.73   24.20
   3 -12   6  644.44   24.60
  -3 -12  -6  630.54   26.20
   3 -12   6  631.44   25.70
   3 -12   6  637.74   22.70
   3 -12   6  653.93   21.40
  -3  12   6  596.64   29.80
   3 -12   6  648.14   24.50
  -3  12   6  523.65   27.60
  -3 -12   6  640.94   23.10
  -3 -12   6  609.54   23.40
   3 -12  -6  600.04   23.40
   3 -12  -6  626.14   21.70
  -3 -12   6  643.94   23.10
   3 -12  -6  634.94   21.20
   3 -12  -6  622.44   25.20
   4 -12   6  658.03   22.00
   4 -12   6  666.63   24.30
   4 -12   6  626.64   24.40
   4 -12   6  683.03   25.50
  -4 -12  -6  646.54   26.40
   4 -12   6  619.44   26.00
   4 -12   6  662.63   23.60
  -4 -12   6  661.83   23.50
   4 -12  -6  649.64   22.50
   4 -12  -6  633.04   21.60
   4 -12  -6  647.64   27.30
  -4 -12   6  696.83   29.40
  -4 -12   6  661.43   23.50
   4 -12  -6  638.74   21.90
   5 -12   6   74.69    5.00
  -5 -12  -6   80.29    6.70
  -5 -12  -6   79.69    6.60
   5 -12   6   83.29    6.20
   5 -12   6   82.69    5.90
   5 -12   6   74.19    5.90
   5 -12  -6   87.49    4.80
   5 -12  -6   81.29    5.30
  -5 -12   6   81.09    6.00
   5 -12  -6   87.19    4.90
  -5 -12   6   83.49    5.80
  -5 -12   6   81.09    5.70
  -6 -12  -6    5.50    2.00
  -6 -12  -6    9.40    2.70
   6 -12   6    6.50    1.80
   6 -12   6   12.20    2.10
   6 -12   6    8.60    2.10
   6 -12   6    6.90    2.00
   6 -12  -6    8.60    1.60
   6  12   6   -3.30    3.50
   6 -12  -6    7.10    1.20
  -6 -12   6    7.90    2.00
   6 -12  -6    8.80    1.70
  -6 -12   6    6.30    1.60
  -7 -12  -6    1.60    1.40
   7 -12   6    4.00    1.10
  -7 -12  -6    3.60    1.60
   7 -12   6    2.90    1.20
   7 -12   6    4.30    1.40
   7 -12  -6    5.90    1.00
  -7 -12   6    4.40    1.20
  -7 -12   6    3.30    1.40
   7  12   6    4.60    3.00
[truncated: 467,707 more chars]
